# Supplementary material for: Identification of Putative Biomarkers for the Early Stage of Porcine Spermatogonial Stem Cells Using Next-Generation Sequencing
Source: PLoS One. 2016 Jan 22;11(1):e0147298. doi: 10.1371/journal.pone.0147298 (PMC4723225; doi:10.1371/journal.pone.0147298)
Supplement: S1 File — (ZIP) [file pone.0147298.s002.zip]

Archive with 4 entries (4 files):
- 180day testis down regulated gene(2015-09-07).xlsx
- 180day testis up regulated gene(2015-09-07).xlsx
- pSSC down regulated gene(2015-09-07).xlsx
- pSSC up regulated gene(2015-09-07).xlsx
