# Supplementary material for: Identification of Putative Biomarkers for the Early Stage of Porcine Spermatogonial Stem Cells Using Next-Generation Sequencing
Source: PLoS One. 2016 Jan 22;11(1):e0147298. doi: 10.1371/journal.pone.0147298 (PMC4723225; doi:10.1371/journal.pone.0147298)
Supplement: S1 File — (ZIP) [file pone.0147298.s002.zip › 180day testis down regulated gene(2015-09-07).xlsx]

## Sheet: Sheet1
Supplementary table 5. List of over expressed genes (from highest fold change) in 5-day old pTestis cells compared with 180-day old pTestis cells
temp_ID	transcript_ID	gene	description	180day testis2/5day testis.fc	chromosome
rna13940	NM_001144841.1	HBB	hemoglobin, beta	-128.932	9
rna9200	NM_213913.1	HSD11B2	hydroxysteroid (11-beta) dehydrogenase 2	-90.5267	6
rna15415	NM_213912.3	TNNI1	troponin I type 1 (skeletal, slow)	-62.1439	10
rna5909	NM_214449.1	LHCGR	luteinizing hormone/choriogonadotropin receptor	-61.1153	3
rna20175	NM_214428.1	CYP17A1	cytochrome P450 17A1	-52.0647	14
rna20177	XM_003359357.1	AS3MT	arsenic (+3 oxidation state) methyltransferase	-42.6667	14
rna8613	NM_214088.1	CCND2	cyclin D2	-41.7318	5
rna7040	XM_003481433.1	RHBG	Rh family, B glycoprotein	-39.5266	4
rna618	NM_001243029.1	LIPG	lipase, endothelial	-38.5492	1
rna20941	NM_001243297.1	COL3A1	collagen, type III, alpha 1	-36.5602	15
rna10838	NM_001243354.1	DHCR24	24-dehydrocholesterol reductase	-36.5441	6
rna12267	NM_214019.1	DHRS4	dehydrogenase/reductase (SDR family) member 4	-35.8019	7
rna1070	NM_001001770.1	CYB5A	cytochrome b5 type A (microsomal)	-35.5129	1
rna19177	NM_213967.1	SCARB1	scavenger receptor class B, member 1	-35.2612	14
rna3638	NM_001038644.1	ANGPTL4	angiopoietin-like 4	-30.5636	2
rna2967	NM_214170.1	CD59	CD59 molecule, complement regulatory protein	-26.6077	2
rna16920	NM_214214.1	CCL2	chemokine (C-C motif) ligand 2	-26.3768	12
rna20654	NM_213755.2	STAR	steroidogenic acute regulatory protein	-26.2399	15
rna779	NM_214430.1	CYP19A2	cytochrome P450 19A2	-25.497	1
rna16540	NM_001243807.1	FKBP10	FK506 binding protein 10, 65 kDa	-25.3887	12
rna14075	NM_001244132.1	SERPINH1	serpin peptidase inhibitor, clade H (heat shock protein 47), member 1, (collagen binding protein 1)	-24.962	9
rna18105	NM_001031789.1	RBP1	retinol binding protein 1, cellular	-24.5514	13
rna4188	XM_003123844.2	P311	P311 protein	-22.6312	2
rna12495	NM_001243402.1	RDH12	retinol dehydrogenase 12 (all-trans/9-cis/11-cis)	-22.1014	7
rna16743	XM_003131573.3	ACSF2	acyl-CoA synthetase family member 2	-20.711	12
rna841	NM_001244162.1	SORD	sorbitol dehydrogenase	-20.5135	1
rna17761	NM_213896.1	ACY1	aminoacylase 1	-20.4297	13
rna13559	NM_214331.1	HADH	hydroxyacyl-CoA dehydrogenase	-19.8436	8
rna2898	NM_001195352.1	MDK	midkine (neurite growth-promoting factor 2)	-18.2767	2
rna19660	XM_001927774.3	GALNT2	UDP-N-acetyl-alpha-D-galactosamine:polypeptide N-acetylgalactosaminyltransferase 2 (GalNAc-T2)	-18.2012	14
rna20999	XM_001928599.4	HSPD1	heat shock 60kDa protein 1 (chaperonin)	-17.6073	15
rna2085	XM_003353686.1	ASS1	argininosuccinate synthase 1	-17.2198	1
rna11963	NM_001244468.1	PSMA4	proteasome (prosome, macropain) subunit, alpha type, 4	-17.2	7
rna14720	NM_001166489.1	STEAP4	STEAP family member 4	-17.1788	9
rna7214	XM_001929643.2	SELENBP1	selenium binding protein 1	-16.9454	4
rna8909	XM_003481768.1	CSRP2	cysteine and glycine-rich protein 2	-16.88	5
rna19517	XM_001929370.1	GSTT1	glutathione S-transferase theta 1	-16.0058	14
rna13231	NM_001163801.1	IGFBP7	insulin-like growth factor binding protein 7	-15.8432	8
rna8465	NM_001011509.1	HEBP1	heme binding protein 1	-15.8018	5
rna19092	NM_001097458.1	CTSB	cathepsin B	-15.5934	14
rna21183	NM_214189.1	INHA	inhibin, alpha	-15.3401	15
rna9308	NM_214330.1	GPI	glucose-6-phosphate isomerase	-15.2724	6
rna20777	XM_003133440.2	GRB14	growth factor receptor-bound protein 14	-15.0568	15
rna542	XM_001924333.2	ME1	malic enzyme 1, NADP(+)-dependent, cytosolic	-15.0287	1
rna8226	NM_001243866.1	RDH16	retinol dehydrogenase 16 (all-trans)	-14.8048	5
rna19945	NM_001009580.1	CXCL12	chemokine (C-X-C motif) ligand 12	-14.4524	14
rna11913	NM_001198923.1	CLIC5	chloride intracellular channel 5	-14.4325	7
rna11556	NM_001044612.1	TUBB2A	tubulin, beta 2A class IIa	-14.427	7
rna22417	NM_214283.1	PLTP	phospholipid transfer protein	-14.3618	17
rna5982	NM_214406.1	GALM	galactose mutarotase (aldose 1-epimerase)	-14.3238	3
rna6263	XM_003125405.3	PXDN	peroxidasin homolog (Drosophila)	-14.1975	3
rna19759	NM_001190219.1	PCBD1	pterin-4 alpha-carbinolamine dehydratase/dimerization cofactor of hepatocyte nuclear factor 1 alpha	-14.1791	14
rna160	XM_001924263.2	FUCA2	fucosidase, alpha-L- 2, plasma	-14.0099	1
rna4944	NM_001123121.1	GUSB	glucuronidase, beta	-13.737	3
rna9303	XM_003127022.3	PEPD	peptidase D	-13.6973	6
rna16727	XM_003483014.1	COL1A1	collagen, type I, alpha 1	-13.4538	12
rna21000	NM_214307.1	HSPE1	heat shock 10kDa protein 1 (chaperonin 10)	-13.4076	15
rna21942	NM_214054.1	PLAT	plasminogen activator, tissue	-13.3575	17
rna20291	NM_001244531.1	PRDX3	peroxiredoxin 3	-13.3042	14
rna7571	XM_003125902.2	CNN3	calponin 3, acidic	-13.218	4
rna14862	NM_001243217.1	CROT	carnitine O-octanoyltransferase	-13.1124	9
rna16102	XM_003131092.3	COL4A2	collagen, type IV, alpha 2	-12.9721	11
rna10232	XM_003481977.1	RCC2	regulator of chromosome condensation 2	-12.9698	6
rna4213	NM_214306.1	HSD17B4	hydroxysteroid (17-beta) dehydrogenase 4	-12.6756	2
rna2013	NM_214031.1	ENG	endoglin	-12.5251	1
rna3690	NM_214009.1	C3	complement component 3	-12.5206	2
rna1888	XM_003480596.1	GSN	gelsolin	-12.5053	1
rna1018	NM_001244442.1	CHSY1	chondroitin sulfate synthase 1	-12.3916	1
rna13659	NM_214023.1	SPP1	secreted phosphoprotein 1	-12.3405	8
rna20542	NM_001244565.1	CLN8	ceroid-lipofuscinosis, neuronal 8 (epilepsy, progressive with mental retardation)	-11.86	15
rna7391	XM_003481482.1	PTGFRN	prostaglandin F2 receptor negative regulator	-11.7127	4
rna17530	NM_001097478.1	RPL14	ribosomal protein L14	-11.7104	13
rna11891	NM_214084.1	VEGFA	vascular endothelial growth factor A	-11.5465	7
rna8860	NM_001243339.1	LUM	lumican	-11.3014	5
rna13401	NM_214229.1	EDNRA	endothelin receptor type A	-11.2084	8
rna10513	NM_213946.2	FHL3	four and a half LIM domains 3	-11.1731	6
rna20194	NM_214050.1	GSTO1	glutathione S-transferase omega 1	-10.9935	14
rna13179	XM_003482392.1	FAM198B	family with sequence similarity 198, member B	-10.9895	8
rna8313	NM_001243209.1	FRS2	fibroblast growth factor receptor substrate 2	-10.9347	5
rna22053	XM_003359917.2	CD93	CD93 molecule	-10.7719	17
rna4308	NM_214366.1	PPP2CA	protein phosphatase 2, catalytic subunit, alpha isozyme	-10.6214	2
rna17792	NM_001112681.1	TKT	transketolase	-10.5947	13
rna13446	NM_001195363.1	OSAP	ovary-specific acidic protein	-10.5079	8
rna22735	XM_003134635.1	CREB3L2	cAMP responsive element binding protein 3-like 2	-10.4127	18
rna20865	XM_003133492.2	ATP5G3	ATP synthase, H+ transporting, mitochondrial Fo complex, subunit C3 (subunit 9)	-10.3945	15
rna2495	XM_003122542.1	TM7SF2	transmembrane 7 superfamily member 2	-10.3786	2
rna3457	NM_001244474.1	PRDX2	peroxiredoxin 2	-10.3083	2
rna9076	XM_003126879.1	CLEC18A	C-type lectin domain family 18, member A	-10.2925	6
rna8181	NM_001185068.1	CNPY2	canopy 2 homolog (zebrafish)	-10.1778	5
rna20795	NM_001044543.1	RPL10	ribosomal protein L10	-10.1649	15
rna11195	NM_001243656.1	HIST1H2BD	histone cluster 1, H2bd	-10.1498	7
rna12512	XM_001924985.3	SMOC1	SPARC related modular calcium binding 1	-10.1397	7
rna2280	NM_001243865.1	CD151	CD151 molecule (Raph blood group)	-10.1384	2
rna9658	XM_003355959.1	EHD2	EH-domain containing 2	-10.0853	6
rna3292	NM_214335.1	TPM4	tropomyosin 4	-9.96109	2
rna17868	XM_003132309.3	SUCLG2	succinate-CoA ligase, GDP-forming, beta subunit	-9.93749	13
rna21137	NM_214099.1	IGFBP5	insulin-like growth factor binding protein 5	-9.82361	15
rna7825	XM_001926303.2	TSTD1	thiosulfate sulfurtransferase (rhodanese)-like domain containing 1	-9.76173	5
rna11965	NM_001167781.1	IREB2	iron-responsive element binding protein 2	-9.63788	7
rna12277	XM_003128532.1	EFS	embryonal Fyn-associated substrate	-9.62847	7
rna7188	NM_001004045.1	S100A11	S100 calcium binding protein A11	-9.59108	4
rna22801	XM_003134680.2	SMO	smoothened, frizzled family receptor	-9.53863	18
rna15993	XM_003131023.3	TBC1D4	TBC1 domain family, member 4	-9.49382	11
rna9151	NM_001243056.1	GPR56	G protein-coupled receptor 56	-9.4923	6
rna4011	XM_003123701.2	ENC1	ectodermal-neural cortex 1 (with BTB-like domain)	-9.43098	2
rna23220	NM_214358.1	SAT1	spermidine/spermine N1-acetyltransferase 1	-9.3759	X
rna6554	XM_001928798.3	OSR2	odd-skipped related 2 (Drosophila)	-9.31547	4
rna19519	NM_001077213.2	MIF	macrophage migration inhibitory factor (glycosylation-inhibiting factor)	-9.30898	14
rna1683	XM_001925859.4	GRHPR	glyoxylate reductase/hydroxypyruvate reductase	-9.26659	1
rna5384	NM_001137639.1	SLC9A3R2	solute carrier family 9, subfamily A (NHE3, cation proton antiporter 3), member 3 regulator 2	-9.09704	3
rna9706	XM_003127278.2	BCAT2	branched chain amino-acid transaminase 2, mitochondrial	-9.06754	6
rna2457	XM_003122524.2	EFEMP2	EGF containing fibulin-like extracellular matrix protein 2	-9.0658	2
rna164	XM_001924474.2	AIG1	androgen-induced 1	-9.06489	1
rna3996	NM_001098602.1	SFXN1	sideroflexin 1	-9.04297	2
rna16602	NM_214190.1	THRA	thyroid hormone receptor, alpha	-9.01678	12
rna23861	XM_003135370.2	AIFM1	apoptosis-inducing factor, mitochondrion-associated, 1	-8.99546	X
rna7623	XM_003125926.1	CCBL2	cysteine conjugate-beta lyase 2	-8.96249	4
rna15700	NM_001123075.1	AKR1C4	aldo-keto reductase family 1, member C4 (chlordecone reductase; 3-alpha hydroxysteroid dehydrogenase, type I; dihydrodiol dehydrogenase 4)	-8.8297	10
rna16056	XM_003482927.1	FARP1	FERM, RhoGEF (ARHGEF) and pleckstrin domain protein 1 (chondrocyte-derived)	-8.70597	11
rna22181	XM_003483931.1	ID1	inhibitor of DNA binding 1, dominant negative helix-loop-helix protein	-8.69219	17
rna1595	NM_214005.1	OSTF1	osteoclast stimulating factor 1	-8.59787	1
rna17212	NM_213824.3	TP53	tumor protein p53	-8.55311	12
rna20933	NM_001083932.1	ITGAV	integrin, alpha V	-8.51497	15
rna22509	NM_001123213.1	VAPB	VAMP (vesicle-associated membrane protein)-associated protein B and C	-8.50712	17
rna11855	NM_001110428.1	CNPY3	canopy 3 homolog (zebrafish)	-8.47605	7
rna13664	NM_001097422.1	SPARCL1	SPARC-like 1 (hevin)	-8.4616	8
rna23215	NM_001244594.1	PHEX	phosphate regulating endopeptidase homolog, X-linked	-8.424	X
rna21514	NM_213938.1	OXCT1	3-oxoacid CoA transferase 1	-8.39603	16
rna4013	NM_213921.1	HEXB	hexosaminidase B (beta polypeptide)	-8.39321	2
rna3323	XM_003123453.2	ILVBL	ilvB (bacterial acetolactate synthase)-like	-8.3537	2
rna9810	NM_001205279.1	ETFB	electron-transfer-flavoprotein, beta polypeptide	-8.31843	6
rna24097	XM_003360526.1	EIF2S3	eukaryotic translation initiation factor 2, subunit 3 gamma, 52kDa	-8.18189	Y
rna21428	XM_003359727.2	ANKH	ankylosis, progressive homolog (mouse)	-8.05968	16
rna11782	NM_001244166.1	MTCH1	mitochondrial carrier 1	-7.9887	7
rna23544	NM_001204283.1	RPS4	ribosomal protein S4	-7.96665	X
rna21956	NM_001166673.1	CDS2	CDP-diacylglycerol synthase (phosphatidate cytidylyltransferase) 2	-7.94217	17
rna16443	NM_001044578.1	GRN	granulin	-7.92039	12
rna12566	NM_214206.1	NPC2	Niemann-Pick disease, type C2	-7.91252	7
rna15708	NM_001038626.2	AKR1CL1	aldo-keto reductase family 1, member C-like 1	-7.90957	10
rna14759	NM_001243655.1	COL1A2	collagen, type I, alpha 2	-7.90821	9
rna2078	NM_001105298.1	TOR1A	torsin family 1, member A (torsin A)	-7.89886	1
rna15087	NM_001243720.1	STX6	syntaxin 6	-7.82853	9
rna22822	XM_003134705.3	CALU	calumenin	-7.82112	18
rna22051	NM_001130732.1	THBD	thrombomodulin	-7.81275	17
rna11615	NM_001123167.1	PPT2	palmitoyl-protein thioesterase 2	-7.79681	7
rna6115	NM_213962.1	HADHA	hydroxyacyl-CoA dehydrogenase/3-ketoacyl-CoA thiolase/enoyl-CoA hydratase (trifunctional protein), alpha subunit	-7.74764	3
rna22821	XM_003484023.1	CALU	calumenin	-7.68841	18
rna6605	NM_001190232.2	DECR1	2,4-dienoyl CoA reductase 1, mitochondrial	-7.6763	4
rna13144	NM_001044525.1	KIT	v-kit Hardy-Zuckerman 4 feline sarcoma viral oncogene homolog	-7.65591	8
rna711	XM_003353343.2	MYO1E	myosin IE	-7.6446	1
rna4071	NM_001244064.1	DHFR	dihydrofolate reductase	-7.63161	2
rna23590	NM_001099932.1	PGK1	phosphoglycerate kinase 1	-7.5881	X
rna18022	NM_001244354.1	SEC61A1	Sec61 alpha 1 subunit (S. cerevisiae)	-7.57694	13
rna18500	XM_003358781.2	ITGB5	integrin, beta 5	-7.53569	13
rna10265	NM_214188.1	OST48	oligosaccharyltransferase OST48	-7.50994	6
rna12601	XM_003128659.2	VASH1	vasohibin 1	-7.50118	7
rna21164	XM_001925512.2	NHEJ1	nonhomologous end-joining factor 1	-7.47621	15
rna20685	XM_003483635.1	GSR	glutathione reductase	-7.44517	15
rna5051	XM_003124523.1	SBK1	SH3-binding domain kinase 1	-7.41721	3
rna1718	XM_003122037.3	COL15A1	collagen, type XV, alpha 1	-7.38753	1
rna7240	XM_001929667.4	LASS2	ceramide synthase 2	-7.34012	4
rna12257	NM_214279.1	PSME2	proteasome (prosome, macropain) activator subunit 2 (PA28 beta)	-7.33347	7
rna7327	NM_001044614.1	TXNIP	thioredoxin interacting protein	-7.30866	4
rna16478	XM_003358031.2	VAT1	vesicle amine transport protein 1 homolog (T. californica)	-7.3086	12
rna19996	XM_001926022.2	PANK1	pantothenate kinase 1	-7.2492	14
rna19510	XM_001929318.3	GGT5	gamma-glutamyltransferase 5	-7.24676	14
rna23846	XM_003135362.2	SMARCA1	SWI/SNF related, matrix associated, actin dependent regulator of chromatin, subfamily a, member 1	-7.23149	X
rna4361	XM_003123976.2	HSPA9	heat shock 70kDa protein 9 (mortalin)	-7.17949	2
rna12945	NM_001195343.1	HTRA3	HtrA serine peptidase 3	-7.17825	8
rna15522	XM_003130680.1	B4GALT1	UDP-Gal:betaGlcNAc beta 1,4- galactosyltransferase, polypeptide 1	-7.1438	10
rna8448	NM_214116.1	MGP	matrix Gla protein	-7.13846	5
rna9667	XM_003127267.1	LIG1	ligase I, DNA, ATP-dependent	-7.13647	6
rna12088	NM_001244403.1	ETFA	electron-transfer-flavoprotein, alpha polypeptide	-7.12239	7
rna23737	XM_003135298.3	TSC22D3	TSC22 domain family, member 3	-7.12228	X
rna14568	XM_003130059.1	FOXRED1	FAD-dependent oxidoreductase domain containing 1	-7.1071	9
rna11583	NM_001129950.1	AIF1	allograft inflammatory factor 1	-7.07752	7
rna22247	NM_001244625.1	GSS	glutathione synthetase	-7.06657	17
rna7154	NM_001190168.1	S100A14	S100 calcium binding protein A14	-7.05948	4
rna22864	XM_003484028.1	TSPAN12	tetraspanin 12	-7.05732	18
rna21515	NM_213938.1	OXCT1	3-oxoacid CoA transferase 1	-7.02071	16
rna17890	XM_003132327.3	CNTN3	contactin 3 (plasmacytoma associated)	-7.0174	13
rna20510	NM_001097440.1	BIN1	bridging integrator 1	-7.01243	15
rna13820	XM_003482522.1	SMPD1	sphingomyelin phosphodiesterase 1, acid lysosomal	-6.99524	9
rna23403	NM_001244435.1	PLP2	proteolipid protein 2 (colonic epithelium-enriched)	-6.9918	X
rna18659	XM_003483328.1	FILIP1L	filamin A interacting protein 1-like	-6.98489	13
rna3908	NM_001038636.1	PALM	paralemmin	-6.95467	2
rna22271	XM_003483947.1	RBM12	RNA binding motif protein 12	-6.95174	17
rna14293	NM_001009576.1	RDX	radixin	-6.93244	9
rna22289	NM_001244472.1	MYL9	myosin, light chain 9, regulatory	-6.91084	17
rna23837	XM_003360436.1	STAG2	stromal antigen 2	-6.87129	X
rna18650	NM_001244342.1	NIT2	nitrilase family, member 2	-6.86662	13
rna2180	XM_001925159.4	PCSK6	proprotein convertase subtilisin/kexin type 6	-6.8612	1
rna3250	NM_213970.1	INSL3	insulin-like 3 (Leydig cell)	-6.83078	2
rna22412	NM_001243629.1	CTSA	cathepsin A	-6.8148	17
rna16970	XM_003483067.1	TNFAIP1	tumor necrosis factor, alpha-induced protein 1 (endothelial)	-6.8047	12
rna4151	XM_003123808.1	PAM	peptidylglycine alpha-amidating monooxygenase	-6.80428	2
rna15852	NM_001244320.1	ALG5	asparagine-linked glycosylation 5, dolichyl-phosphate beta-glucosyltransferase homolog (S. cerevisiae)	-6.80093	11
rna19129	XM_001927764.3	SPOCK3	sparc/osteonectin, cwcv and kazal-like domains proteoglycan (testican) 3	-6.79478	14
rna14170	NM_214384.1	FOLH1	folate hydrolase (prostate-specific membrane antigen) 1	-6.77402	9
rna16539	XM_003131416.1	LEPREL4	leprecan-like 4	-6.76964	12
rna4113	XM_003123783.3	ARRDC3	arrestin domain containing 3	-6.76025	2
rna23998	XM_003135475.2	BGN	biglycan	-6.74612	X
rna1171	NM_001243614.1	CLN6	ceroid-lipofuscinosis, neuronal 6, late infantile, variant	-6.72358	1
rna14574	NM_213757.1	ST3GAL4	ST3 beta-galactoside alpha-2,3-sialyltransferase 4	-6.69653	9
rna16515	NM_001044580.1	STAT3	signal transducer and activator of transcription 3 (acute-phase response factor)	-6.69314	12
rna18029	XM_003483239.1	MCM7	minichromosome maintenance complex component 7	-6.63578	13
rna1585	NM_001097506.1	ZFAND5	zinc finger, AN1-type domain 5	-6.61722	1
rna7624	XM_001929384.2	CCBL2	cysteine conjugate-beta lyase 2	-6.599	4
rna9636	XM_003127238.2	SLC1A5	solute carrier family 1 (neutral amino acid transporter), member 5	-6.585	6
rna11988	NM_001204363.1	TMED3	transmembrane emp24 protein transport domain containing 3	-6.54986	7
rna7808	NM_001001867.1	LGALS1	lectin, galactoside-binding, soluble, 1	-6.54599	5
rna11150	XM_001927909.3	DEK	DEK oncogene	-6.54237	7
rna7892	NM_001044544.1	TUBA1B	tubulin, alpha 1b	-6.52828	5
rna13430	XM_003129182.3	TBC1D9	TBC1 domain family, member 9 (with GRAM domain)	-6.52263	8
rna21429	XM_003133850.3	FBXL7	F-box and leucine-rich repeat protein 7	-6.50569	16
rna14950	NM_214062.1	DLD	dihydrolipoamide dehydrogenase	-6.49365	9
rna21991	XM_001926559.2	JAG1	jagged 1	-6.44585	17
rna190	NM_001177907.1	IFNGR1	interferon gamma receptor 1	-6.43521	1
rna5024	NM_001167642.1	CDIPT	CDP-diacylglycerol--inositol 3-phosphatidyltransferase	-6.41946	3
rna12259	NM_214304.1	PSME1	proteasome (prosome, macropain) activator subunit 1 (PA28 alpha)	-6.4186	7
rna16938	XM_003483060.1	RHOT1	ras homolog family member T1	-6.41287	12
rna17736	NM_001143717.1	MAPKAPK3	mitogen-activated protein kinase-activated protein kinase 3	-6.37968	13
rna4246	XM_003123882.2	LMNB1	lamin B1	-6.37567	2
rna12944	XM_003128845.2	ACOX3	acyl-CoA oxidase 3, pristanoyl	-6.37114	8
rna15734	XM_003130850.2	ZMYND11	zinc finger, MYND-type containing 11	-6.35863	10
rna21479	NM_001171755.1	SKP2	S-phase kinase-associated protein 2, E3 ubiquitin protein ligase	-6.35801	16
rna10250	XM_003356175.1	TMCO4	transmembrane and coiled-coil domains 4	-6.3439	6
rna21520	NM_001134823.1	SEPP1	selenoprotein P, plasma, 1	-6.31079	16
rna16753	XM_003131575.3	ABCC3	ATP-binding cassette, sub-family C (CFTR/MRP), member 3	-6.30414	12
rna11982	NM_213929.2	CTSH	cathepsin H	-6.26301	7
rna18103	XM_001926104.3	COPB2	coatomer protein complex, subunit beta 2 (beta prime)	-6.23951	13
rna555	XM_001924870.3	IBTK	inhibitor of Bruton agammaglobulinemia tyrosine kinase	-6.23479	1
rna14817	XM_003130189.3	AHR	aryl hydrocarbon receptor	-6.22497	9
rna3649	NM_001195334.1	ELAVL1	ELAV (embryonic lethal, abnormal vision, Drosophila)-like 1 (Hu antigen R)	-6.19299	2
rna300	NM_001244212.1	GJA1	gap junction protein, alpha 1, 43kDa	-6.18319	1
rna23616	XM_001926232.4	ZNF711	zinc finger protein 711	-6.16946	X
rna11865	XM_001926691.1	PTK7	PTK7 protein tyrosine kinase 7	-6.16743	7
rna18742	XM_001924554.4	CAR	coxsackie-adenovirus-receptor homolog	-6.16509	13
rna20299	NM_001243591.1	MCMBP	minichromosome maintenance complex binding protein	-6.16384	14
rna13622	XM_003129312.1	ADH5	alcohol dehydrogenase 5 (class III), chi polypeptide	-6.15249	8
rna19336	NM_001195566.1	SRSF9	serine/arginine-rich splicing factor 9	-6.14334	14
rna21090	XM_003483720.1	IDH1	isocitrate dehydrogenase 1 (NADP+), soluble	-6.13783	15
rna22642	XM_003134592.2	ZYX	zyxin	-6.12982	18
rna15953	NM_001244227.1	RGC32	response gene to complement 32 protein	-6.11395	11
rna11012	XM_003356498.2	LEPRE1	leucine proline-enriched proteoglycan (leprecan) 1	-6.10899	6
rna3566	NM_001243855.1	S1PR2	sphingosine-1-phosphate receptor 2	-6.0901	2
rna10727	XM_003127912.2	LPHN2	latrophilin 2	-6.07324	6
rna19987	NM_001164650.1	ACTA2	actin, alpha 2, smooth muscle, aorta	-6.05788	14
rna23056	NM_001244543.1	DDX56	DEAD (Asp-Glu-Ala-Asp) box helicase 56	-6.03295	18
rna2372	XM_003122462.1	RPS6KB2	ribosomal protein S6 kinase, 70kDa, polypeptide 2	-6.0329	2
rna23013	XM_003134853.3	HNRNPA2B1	heterogeneous nuclear ribonucleoprotein A2/B1	-6.03288	18
rna14326	NM_213994.1	DLAT	dihydrolipoamide S-acetyltransferase	-6.01725	9
rna8198	XM_003126275.3	RBMS2	RNA binding motif, single stranded interacting protein 2	-6.00237	5
rna8176	NM_214276.1	CS	citrate synthase	-5.99996	5
rna7160	NM_001244361.1	PGLYRP3	peptidoglycan recognition protein 3	-5.94712	4
rna22523	NM_001171983.1	GNAS	GNAS complex locus	-5.90321	17
rna23743	XM_001926907.2	PSMD10	proteasome (prosome, macropain) 26S subunit, non-ATPase, 10	-5.90276	X
rna1604	NM_001097518.1	GNA14	guanine nucleotide binding protein (G protein), alpha 14	-5.89599	1
rna8561	XM_001925758.3	LEPREL2	leprecan-like 2	-5.86471	5
rna9159	XM_003126962.3	MMP15	matrix metallopeptidase 15 (membrane-inserted)	-5.80627	6
rna6930	XM_003481424.1	IGSF8	immunoglobulin superfamily, member 8	-5.7793	4
rna14707	NM_213815.1	CD55	CD55 molecule, decay accelerating factor for complement (Cromer blood group)	-5.76594	9
rna6569	XM_001926939.3	SDC2	syndecan 2	-5.76279	4
rna18867	XM_003132778.3	BACE2	beta-site APP-cleaving enzyme 2	-5.7603	13
rna15210	NM_214086.1	CD34	CD34 molecule	-5.75709	9
rna13333	NM_001244155.1	SCARB2	scavenger receptor class B, member 2	-5.75185	8
rna8823	XM_003355678.1	CDK17	cyclin-dependent kinase 17	-5.73436	5
rna8573	NM_001206359.1	GAPDH	glyceraldehyde-3-phosphate dehydrogenase	-5.73023	5
rna12294	NM_001110421.1	SLC7A7	solute carrier family 7 (amino acid transporter light chain, y+L system), member 7	-5.72002	7
rna15308	NM_001243588.1	FH	fumarate hydratase	-5.69746	10
rna2723	XM_003122698.1	DTX4	deltex homolog 4 (Drosophila)	-5.68274	2
rna18949	NM_001185129.1	GADD45G	growth arrest and DNA-damage-inducible, gamma	-5.67825	14
rna4912	NM_001243448.1	EIF4H	eukaryotic translation initiation factor 4H	-5.67266	3
rna3861	XM_003353959.1	CNN2	calponin 2	-5.65691	2
rna1674	XM_003122000.2	CLTA	clathrin, light chain A	-5.65231	1
rna14793	NM_001097468.1	NDUFA4	NADH dehydrogenase (ubiquinone) 1 alpha subcomplex, 4, 9kDa	-5.64978	9
rna15111	NM_001134357.1	ARPC5	actin related protein 2/3 complex, subunit 5, 16kDa	-5.64273	9
rna4322	NM_001244562.1	H2AFY	H2A histone family, member Y	-5.61048	2
rna3600	NM_001206354.2	LDLR	low density lipoprotein receptor	-5.5934	2
rna15327	NM_214355.1	EPHX1	epoxide hydrolase 1, microsomal (xenobiotic)	-5.55298	10
rna9842	NM_214024.1	PPP2R1A	protein phosphatase 2, regulatory subunit A, alpha	-5.55239	6
rna13702	NM_001114278.1	SCD5	stearoyl-CoA desaturase 5	-5.54164	8
rna12907	XM_003128818.2	ADD1	adducin 1 (alpha)	-5.5374	8
rna2336	XM_003122446.3	LRP5	low density lipoprotein receptor-related protein 5	-5.52615	2
rna14440	NM_001001262.1	PVRL1	poliovirus receptor-related 1 (herpesvirus entry mediator C)	-5.52432	9
rna9381	NM_214411.1	COX7A1	cytochrome c oxidase polypeptide VIIa-muscle/heart	-5.51824	6
rna9433	NM_001044607.1	ECH1	enoyl CoA hydratase 1, peroxisomal	-5.51216	6
rna23514	XM_003484122.1	DLG3	discs, large homolog 3	-5.49728	X
rna14332	NM_001097516.1	SDHD	succinate dehydrogenase complex, subunit D, integral membrane protein	-5.49541	9
rna17030	XM_003131809.3	ABR	active BCR-related	-5.4722	12
rna240	XM_001925502.4	MED23	mediator complex subunit 23	-5.46716	1
rna12163	XM_001929069.2	PKM2	pyruvate kinase, muscle	-5.46346	7
rna4788	XM_003124333.2	TRIM4	tripartite motif containing 4	-5.45802	3
rna21091	XM_003483719.1	IDH1	isocitrate dehydrogenase 1 (NADP+), soluble	-5.447	15
rna10774	XM_003482073.1	WLS	wntless homolog (Drosophila)	-5.42881	6
rna6714	NM_001190196.1	ARMC1	armadillo repeat containing 1	-5.42724	4
rna20952	XM_003359590.1	SLC40A1	solute carrier family 40 (iron-regulated transporter), member 1	-5.41883	15
rna23953	XM_003135442.3	IDS	iduronate 2-sulfatase	-5.39795	X
rna16866	XM_003358139.2	TBX2	T-box 2	-5.38873	12
rna22562	NM_001243383.1	SLC46A1	solute carrier family 46 (folate transporter), member 1	-5.38251	18
rna8859	NM_213920.1	DCN	decorin	-5.36603	5
rna17829	XM_003132276.2	PXK	PX domain containing serine/threonine kinase	-5.34381	13
rna6609	XM_001926617.3	MMP16	matrix metallopeptidase 16 (membrane-inserted)	-5.34238	4
rna23290	XM_001927105.2	SRPX	sushi-repeat containing protein, X-linked	-5.34137	X
rna23545	NM_001037964.1	CITED1	Cbp/p300-interacting transactivator, with Glu/Asp-rich carboxy-terminal domain, 1	-5.33294	X
rna16794	XM_003131627.3	SCPEP1	serine carboxypeptidase 1	-5.32525	12
rna12583	XM_003356752.1	NEK9	NIMA (never in mitosis gene a)- related kinase 9	-5.28316	7
rna23853	XM_003360439.1	ZDHHC9	zinc finger, DHHC-type containing 9	-5.25781	X
rna4290	XM_003123926.1	Septin8	septin 8	-5.24672	2
rna30	XM_003121089.1	BRP44L	mitochondrial pyruvate carrier 1	-5.23378	1
rna14460	NM_001243907.1	HSPA8	heat shock 70kDa protein 8	-5.21618	9
rna3614	NM_214292.1	EPOR	erythropoietin receptor	-5.19507	2
rna23819	NM_213911.1	PGRMC1	progesterone receptor membrane component 1	-5.17233	X
rna13172	NM_001018032.1	GUCY1B3	guanylate cyclase 1, soluble, beta 3	-5.17058	8
rna5790	XM_003125066.3	ANTXR1	anthrax toxin receptor 1	-5.13926	3
rna8468	XM_001924598.3	ETV6	ets variant 6	-5.13837	5
rna20555	XM_003133316.3	XKR5	XK, Kell blood group complex subunit-related family, member 5	-5.13753	15
rna7418	XM_001926977.3	OLFML3	olfactomedin-like 3	-5.13492	4
rna3056	XM_003480725.1	NUCB2	nucleobindin 2	-5.1347	2
rna20885	XM_003483682.1	NFE2L2	nuclear factor (erythroid-derived 2)-like 2	-5.12412	15
rna5833	NM_213980.1	UGP2	UDP-glucose pyrophosphorylase 2	-5.08256	3
rna22232	NM_001011727.1	AHCY	adenosylhomocysteinase	-5.0825	17
rna10421	NM_001244148.1	SERINC2	serine incorporator 2	-5.08197	6
rna5082	NM_001243367.1	METTL9	methyltransferase like 9	-5.07321	3
rna16991	NM_001123178.1	RAB34	RAB34, member RAS oncogene family	-5.07161	12
rna9671	NM_001244530.1	EMP3	epithelial membrane protein 3	-5.06476	6
rna14019	NM_001190279.1	INPPL1	inositol polyphosphate phosphatase-like 1	-5.05849	9
rna15444	XM_003130622.1	HSD17B3	hydroxysteroid (17-beta) dehydrogenase 3	-5.02918	10
rna21481	XM_003359754.1	NADKD1	NAD kinase domain containing 1	-5.01352	16
rna10128	XM_003127557.1	PGD	phosphogluconate dehydrogenase	-5.00359	6
rna6926	XM_001928960.3	PEA15	phosphoprotein enriched in astrocytes 15	-4.97823	4
rna3693	NM_214009.1	C3	complement component 3	-4.94843	2
rna6506	NM_001195374.1	ZFPM2	zinc finger protein, multitype 2	-4.94808	4
rna7665	XM_003125955.3	FBLN1	fibulin 1	-4.94727	5
rna16495	NM_214082.1	RAMP2	receptor (G protein-coupled) activity modifying protein 2	-4.94619	12
rna14281	XM_003357276.1	ACAT1	acetyl-CoA acetyltransferase 1	-4.94514	9
rna5844	XM_003354803.2	XPO1	exportin 1 (CRM1 homolog, yeast)	-4.94112	3
rna7105	NM_001168416.1	PMVK	phosphomevalonate kinase	-4.92738	4
rna17145	NM_001244416.1	PFN1	profilin 1	-4.92349	12
rna24009	XM_003135473.2	ABCD1	ATP-binding cassette, sub-family D (ALD), member 1	-4.91855	X
rna14366	NM_214398.1	APOA1	apolipoprotein A-I	-4.91599	9
rna3623	NM_214209.1	UF	acid phosphatase 5, tartrate resistant	-4.91453	2
rna20635	XM_001925664.2	ADAM-9	cellular disintegrin precursor	-4.91408	15
rna13054	NM_001134352.2	KLF3	Kruppel-like factor 3 (basic)	-4.91298	8
rna11433	XM_003128235.2	TRIM27	tripartite motif containing 27	-4.90666	7
rna564	NM_001244502.1	HMGN3	high mobility group nucleosomal binding domain 3	-4.9017	1
rna859	NM_213978.1	B2M	beta-2-microglobulin	-4.90117	1
rna15649	NM_213968.1	ITGB1	integrin, beta 1 (fibronectin receptor, beta polypeptide, antigen CD29 includes MDF2, MSK12)	-4.89764	10
rna17769	XM_003358462.1	TWF2	twinfilin, actin-binding protein, homolog 2 (Drosophila)	-4.89745	13
rna4927	XM_003481007.1	AUTS2	autism susceptibility candidate 2	-4.89519	3
rna10101	NM_001078663.1	PARK7	parkinson protein 7	-4.89172	6
rna16510	XM_003131388.1	NAGLU	N-acetylglucosaminidase, alpha	-4.88016	12
rna20594	XM_003359469.2	IRF2	interferon regulatory factor 2	-4.87726	15
rna18030	XM_003358552.2	PLXNA1	plexin A1	-4.87514	13
rna8446	NM_001244240.1	ARHGDIB	Rho GDP dissociation inhibitor (GDI) beta	-4.87239	5
rna1208	XM_003353470.1	CTAGE5	CTAGE family, member 5	-4.86067	1
rna3967	NM_001244208.1	PRELID1	PRELI domain containing 1	-4.84864	2
rna6630	NM_001039746.1	FABP5	fatty acid binding protein 5 (psoriasis-associated)	-4.84383	4
rna3028	XM_003122934.2	PTPN5	protein tyrosine phosphatase, non-receptor type 5 (striatum-enriched)	-4.84012	2
rna20375	XM_001928553.2	MGMT	O-6-methylguanine-DNA methyltransferase	-4.83986	14
rna447	NM_001004050.1	PREP	prolyl endopeptidase	-4.83523	1
rna1880	XM_001927300.4	FBXW2	F-box and WD repeat domain containing 2	-4.80765	1
rna20346	NM_001243608.1	LHPP	phospholysine phosphohistidine inorganic pyrophosphate phosphatase	-4.80335	14
rna6446	XM_001924280.2	SNTB1	syntrophin, beta 1 (dystrophin-associated protein A1, 59kDa, basic component 1)	-4.79641	4
rna1696	XM_003353586.2	ALDH1B1	aldehyde dehydrogenase 1 family, member B1	-4.79087	1
rna1466	NM_214200.1	PLIN2	perilipin 2	-4.79074	1
rna6636	NM_001185168.1	MRPS28	mitochondrial ribosomal protein S28	-4.78394	4
rna12464	XM_001924329.2	MTHFD1	methylenetetrahydrofolate dehydrogenase (NADP+ dependent) 1, methenyltetrahydrofolate cyclohydrolase, formyltetrahydrofolate synthetase	-4.78218	7
rna4185	XM_003123842.3	EPB41L4A	erythrocyte membrane protein band 4.1 like 4A	-4.78049	2
rna7135	XM_001929505.1	SLC39A1	solute carrier family 39 (zinc transporter), member 1	-4.77609	4
rna2166	XM_001924525.1	RBFA	ribosome binding factor A (putative)	-4.77223	1
rna7443	XM_003125849.2	WNT2B	wingless-type MMTV integration site family, member 2B	-4.76612	4
rna8693	XM_003481719.1	ANO6	anoctamin 6	-4.75935	5
rna18275	XM_003483272.1	SLITRK3	SLIT and NTRK-like family, member 3	-4.74944	13
rna2093	XM_003353687.2	LAMC3	laminin, gamma 3	-4.74541	1
rna4333	XM_003480913.1	TGFBI	transforming growth factor, beta-induced, 68kDa	-4.73289	2
rna724	NM_001130531.1	ADAM10	ADAM metallopeptidase domain 10	-4.71194	1
rna23520	XM_003135172.1	FOXO4	forkhead box O4	-4.70778	X
rna11899	NM_001244433.1	HSPCB	heat shock protein 90kDa alpha (cytosolic), class B member 1	-4.7059	7
rna4840	XM_003124371.2	EPHB4	EPH receptor B4	-4.7056	3
rna19586	NM_001161636.1	CLDN5	claudin 5	-4.66821	14
rna4827	XM_003354474.1	PCOLCE	procollagen C-endopeptidase enhancer	-4.66368	3
rna7724	NM_213954.1	ACO2	aconitase 2, mitochondrial	-4.65609	5
rna16440	NM_001195339.1	FZD2	frizzled family receptor 2	-4.64258	12
rna10452	XM_003127774.3	TXLNA	taxilin alpha	-4.63239	6
rna15484	NM_001005151.1	CCL21	chemokine (C-C motif) ligand 21	-4.63197	10
rna3415	NM_001243884.1	IL27RA	interleukin 27 receptor, alpha	-4.61327	2
rna18523	NM_001163405.1	KPNA1	karyopherin alpha 1 (importin alpha 5)	-4.59487	13
rna2139	NM_001014971.1	COL5A1	collagen, type V, alpha 1	-4.59368	1
rna11900	XM_003128416.1	SLC35B2	solute carrier family 35, member B2	-4.58266	7
rna17819	NM_001048072.1	ARF4	ADP-ribosylation factor 4	-4.56949	13
rna22327	XM_003134441.3	TOP1	topoisomerase (DNA) I	-4.54903	17
rna17978	XM_003358531.1	PLXND1	plexin D1	-4.54717	13
rna9528	NM_001123083.1	BCKDHA	branched chain keto acid dehydrogenase E1, alpha polypeptide	-4.54635	6
rna12230	XM_001927139.3	KHNYN	KH and NYN domain containing	-4.53753	7
rna12234	XM_003356708.1	NFATC4	nuclear factor of activated T-cells, cytoplasmic, calcineurin-dependent 4	-4.5359	7
rna12885	XM_003356826.2	MFSD7	major facilitator superfamily domain containing 7	-4.50965	8
rna8814	NM_001244129.1	IKBIP	IKBKB interacting protein	-4.50675	5
rna16322	NM_213843.1	SOX9	SRY (sex determining region Y)-box 9	-4.50372	12
rna20888	XM_003359569.2	AGPS	alkylglycerone phosphate synthase	-4.4911	15
rna771	NM_214294.1	TMOD3	tropomodulin 3 (ubiquitous)	-4.48819	1
rna14499	XM_003129995.1	VWA5A	von Willebrand factor A domain containing 5A	-4.48262	9
rna15332	XM_003357641.1	PARP1	poly (ADP-ribose) polymerase 1	-4.47982	10
rna6003	NM_214319.1	PKR	double stranded RNA-dependent protein kinase	-4.45981	3
rna22833	NM_001145221.1	ARF5	ADP-ribosylation factor 5	-4.45432	18
rna20664	XM_003133370.2	ZNF703	zinc finger protein 703	-4.45317	15
rna8591	NM_214006.1	CD9	CD9 molecule	-4.44983	5
rna4451	XM_003124035.1	PCDHGC3	protocadherin gamma subfamily C, 3	-4.42016	2
rna6054	NM_214184.2	PPP1CB	protein phosphatase 1, catalytic subunit, beta isozyme	-4.41548	3
rna22246	NM_001143695.1	ACSS2	acyl-CoA synthetase short-chain family member 2	-4.40367	17
rna17718	XM_001925104.2	IFRD2	interferon-related developmental regulator 2	-4.39241	13
rna1801	NM_001204181.1	AKAP2	A kinase (PRKA) anchor protein 2	-4.39145	1
rna10790	NM_001145388.1	LEPROT	leptin receptor overlapping transcript	-4.38003	6
rna17762	NM_213950.1	RPL29	ribosomal protein L29	-4.37374	13
rna18287	XM_001924529.4	FNDC3B	fibronectin type III domain containing 3B	-4.37132	13
rna21633	XM_003134002.3	ERBB2IP	erbb2 interacting protein	-4.36601	16
rna16643	XM_003131509.2	RPL19	ribosomal protein L19	-4.34929	12
rna18836	XM_003132762.1	CBR3	carbonyl reductase 3	-4.34141	13
rna18992	XM_001925697.2	SLC39A14	solute carrier family 39 (zinc transporter), member 14	-4.34105	14
rna17052	XM_003131822.1	RPA1	replication protein A1, 70kDa	-4.3339	12
rna18663	NM_001243844.1	CPOX	coproporphyrinogen oxidase	-4.32836	13
rna23825	NM_214341.1	IL13RA1	interleukin 13 receptor, alpha 1	-4.32357	X
rna1785	XM_001927866.3	RAD23B	RAD23 homolog B (S. cerevisiae)	-4.31979	1
rna15066	XM_003357556.2	SOAT1	sterol O-acyltransferase 1	-4.31788	9
rna6201	NM_001195119.1	PDIA6	protein disulfide isomerase family A, member 6	-4.31746	3
rna19320	XM_003483432.1	ERP29	endoplasmic reticulum protein 29	-4.31434	14
rna10730	XM_003127915.1	IFI44	interferon-induced protein 44	-4.31376	6
rna20126	XM_003359337.2	LZTS2	leucine zipper, putative tumor suppressor 2	-4.31305	14
rna11052	NM_001243485.1	BPHL	biphenyl hydrolase-like (serine hydrolase)	-4.31147	7
rna23509	NM_001001630.1	PDZD11	PDZ domain containing 11	-4.31045	X
rna6850	NM_001185137.1	HSD17B7	hydroxysteroid (17-beta) dehydrogenase 7	-4.30497	4
rna22593	XM_003134539.3	MLL3	myeloid/lymphoid or mixed-lineage leukemia 3	-4.30231	18
rna12185	NM_001005150.1	NFKBIA	nuclear factor of kappa light polypeptide gene enhancer in B-cells inhibitor, alpha	-4.29737	7
rna14073	XM_003357203.2	GDPD5	glycerophosphodiester phosphodiesterase domain containing 5	-4.29134	9
rna1605	NM_001038623.1	GNAQ	guanine nucleotide binding protein (G protein), q polypeptide	-4.28561	1
rna3934	XM_003123647.1	TBC1D9B	TBC1 domain family, member 9B (with GRAM domain)	-4.28369	2
rna22571	XM_003483987.1	ESYT2	extended synaptotagmin-like protein 2	-4.28065	18
rna7398	NM_214249.1	ATP1A1	ATPase, Na+/K+ transporting, alpha 1 polypeptide	-4.27795	4
rna12875	NM_001243379.1	GSTA4	glutathione S-transferase alpha 4	-4.27683	7
rna17973	XM_003132374.2	CAND2	cullin-associated and neddylation-dissociated 2 (putative)	-4.26668	13
rna952	NM_001243443.1	GCHFR	GTP cyclohydrolase I feedback regulator	-4.26432	1
rna23396	NM_001243880.1	PRAF2	PRA1 domain family, member 2	-4.25343	X
rna15630	NM_001195781.1	PIP4K2A	phosphatidylinositol-5-phosphate 4-kinase, type II, alpha	-4.2492	10
rna23618	XM_003135219.3	CHM	choroideremia (Rab escort protein 1)	-4.24811	X
rna11895	XM_001929553.3	TMEM63B	transmembrane protein 63B	-4.24495	7
rna13518	NM_001243815.1	LARP7	La ribonucleoprotein domain family, member 7	-4.24312	8
rna5049	NM_001243020.1	SPNS1	spinster homolog 1 (Drosophila)	-4.22152	3
rna11599	NM_214433.1	CYP21A2	cytochrome P450, family 21, subfamily A, polypepide 2	-4.21889	7
rna2604	XM_003353828.1	B3GAT3	beta-1,3-glucuronyltransferase 3 (glucuronosyltransferase I)	-4.21864	2
rna11454	NM_001114056.1	SLA-5	MHC class I antigen 5	-4.20887	7
rna22769	NM_001244176.1	CHCHD3	coiled-coil-helix-coiled-coil-helix domain containing 3	-4.19246	18
rna23451	XM_003360331.2	MAGED2	melanoma antigen family D, 2	-4.1904	X
rna20900	XM_001927705.2	PRKRA	protein kinase, interferon-inducible double stranded RNA dependent activator	-4.17962	15
rna23088	XM_003484071.1	ZNF282	zinc finger protein 282	-4.17832	18
rna7919	NM_001244613.1	SMARCD1	SWI/SNF related, matrix associated, actin dependent regulator of chromatin, subfamily d, member 1	-4.17601	5
rna17533	NM_214367.1	CTNNB1	catenin (cadherin-associated protein), beta 1, 88kDa	-4.17574	13
rna13748	XM_003357116.1	ST5	suppression of tumorigenicity 5	-4.16963	9
rna4129	XM_003354222.2	RHOBTB3	Rho-related BTB domain containing 3	-4.1625	2
rna9721	XM_003127290.2	BAX	BCL2-associated X protein	-4.16243	6
rna15381	XM_003130583.1	TP53BP2	tumor protein p53 binding protein, 2	-4.16213	10
rna8546	NM_001243556.1	PHB2	prohibitin 2	-4.15805	5
rna7688	XM_003355320.1	TTLL12	tubulin tyrosine ligase-like family, member 12	-4.15337	5
rna16762	NM_001044610.2	NME2	NME/NM23 nucleoside diphosphate kinase 2	-4.15016	12
rna14570	NM_213790.1	DCPS	decapping enzyme, scavenger	-4.13198	9
rna12574	NM_214397.1	DLST	dihydrolipoamide S-succinyltransferase (E2 component of 2-oxo-glutarate complex)	-4.12897	7
rna21634	XM_003134003.3	SREK1	splicing regulatory glutamine/lysine-rich protein 1	-4.12589	16
rna19287	NM_001244497.1	FBXO21	F-box protein 21	-4.12273	14
rna6317	XM_001927458.2	VPS28	vacuolar protein sorting 28 homolog (S. cerevisiae)	-4.11861	4
rna2331	NM_001129805.1	CPT1A	carnitine palmitoyltransferase 1A (liver)	-4.11719	2
rna2603	NM_213904.1	GANAB	glucosidase, alpha; neutral AB	-4.10503	2
rna5584	NM_001143930.1	INPP4A	inositol polyphosphate-4-phosphatase, type I, 107kDa	-4.104	3
rna12109	XM_001924389.3	COMMD4	COMM domain containing 4	-4.09871	7
rna9326	XM_003127041.2	USF2	upstream transcription factor 2, c-fos interacting	-4.09709	6
rna12447	NM_001190252.1	NR2F2	nuclear receptor subfamily 2, group F, member 2	-4.09469	7
rna14777	XM_003130160.2	SLC25A13	solute carrier family 25 (aspartate/glutamate carrier), member 13	-4.08943	9
rna22360	XM_001927254.2	YWHAB	tyrosine 3-monooxygenase/tryptophan 5-monooxygenase activation protein, beta polypeptide	-4.08483	17
rna19439	NM_001129978.1	UQCR10	ubiquinol-cytochrome c reductase complex 7.2 kDa protein	-4.08369	14
rna10597	NM_001244288.1	TGIF1	TGFB-induced factor homeobox 1	-4.0833	6
rna20505	NM_214119.1	DBI	diazepam binding inhibitor (GABA receptor modulator, acyl-CoA binding protein)	-4.07577	15
rna17991	XM_003132393.2	XPC	xeroderma pigmentosum, complementation group C	-4.06111	13
rna21898	NM_001190170.1	FAT1	FAT tumor suppressor homolog 1 (Drosophila)	-4.05926	17
rna3940	NM_001243210.1	CANX	calnexin	-4.05753	2
rna19842	NM_001190209.1	PLAC9	placenta-specific 9	-4.05363	14
rna13339	XM_003129096.3	Septin11	septin 11	-4.04712	8
rna23369	NM_214329.1	ARAF	v-raf murine sarcoma 3611 viral oncogene homolog	-4.04637	X
rna16516	NM_214168.1	STAT5B	signal transducer and activator of transcription 5B	-4.04566	12
rna14634	XM_003130107.3	ATP2B4	ATPase, Ca++ transporting, plasma membrane 4	-4.04431	9
rna22737	NM_214336.1	PTF-BETA	pleiotrophic factor beta	-4.04361	18
rna4041	XM_003123726.3	PDE8B	phosphodiesterase 8B	-4.04326	2
rna9056	XM_003126864.2	LDHD	lactate dehydrogenase D	-4.03799	6
rna12147	XM_001928665.4	NPTN	neuroplastin	-4.02624	7
rna11957	XM_001924813.3	MCM3	minichromosome maintenance complex component 3	-4.02453	7
rna23202	XM_003134970.2	SH3KBP1	SH3-domain kinase binding protein 1	-4.02267	X
rna10751	NM_214039.1	ACADM	acyl-CoA dehydrogenase, C-4 to C-12 straight chain	-4.01962	6
rna15441	NM_001244362.1	SLC35D2	solute carrier family 35, member D2	-4.01886	10
rna20778	XM_003483665.1	COBLL1	COBL-like 1	-4.01711	15
rna21732	NM_001031781.1	CCNG1	cyclin G1	-4.01234	16
rna3117	XM_003123612.1	IBA57	IBA57, iron-sulfur cluster assembly homolog (S. cerevisiae)	-4.00954	2
rna9165	NM_001244332.1	GINS3	GINS complex subunit 3 (Psf3 homolog)	-4.00464	6
rna16104	NM_001243422.1	CARKD	carbohydrate kinase domain containing	-4.00008	11
rna17488	XM_003132103.1	ACAA1	acetyl-CoA acyltransferase 1	-4.00004	13
