# Supplementary material for: Identification of Putative Biomarkers for the Early Stage of Porcine Spermatogonial Stem Cells Using Next-Generation Sequencing
Source: PLoS One. 2016 Jan 22;11(1):e0147298. doi: 10.1371/journal.pone.0147298 (PMC4723225; doi:10.1371/journal.pone.0147298)
Supplement: S1 File — (ZIP) [file pone.0147298.s002.zip › 180day testis up regulated gene(2015-09-07).xlsx]

## Sheet: Sheet1
Supplementary table 4. List of over expressed genes (from highest fold change) in 180-day old pTestis cells compared with 5-day old pTestis cells
temp_ID	transcript_ID	gene	description	180day testis/5day testis.fc	chromosome
rna7335	XM_003125791.1	ANKRD35	ankyrin repeat domain 35	1042.17	4
rna5156	XM_003354608.2	TNP2	transition protein 2 (during histone to protamine replacement)	983.298	3
rna5151	NM_214253.1	PRM1	protamine 1	946.164	3
rna6526	NM_214255.1	ODFP	outer dense fiber protein	726.333	4
rna5152	NM_214252.1	PRM2	protamine 2	692.212	3
rna17774	XM_001928213.2	PHF7	PHD finger protein 7	548.418	13
rna17686	XM_003132204.3	CCDC36	coiled-coil domain containing 36	513.85	13
rna7172	NM_001008685.1	SMCP	sperm mitochondria-associated cysteine-rich protein	443.575	4
rna11941	NM_213782.1	PGK2	phosphoglycerate kinase 2	318.65	7
rna7450	NM_001243436.1	ADORA3	adenosine A3 receptor	316.267	4
rna6711	NM_001206401.1	DNAJC5B	DnaJ (Hsp40) homolog, subfamily C, member 5 beta	303.382	4
rna14602	NM_001177920.1	SPATA19	spermatogenesis associated 19	302.878	9
rna18503	NM_001172369.1	ROPN1	rhophilin associated tail protein 1	266.501	13
rna390	NM_001190247.1	SPACA1	sperm acrosome associated 1	196.334	1
rna20971	NM_001197305.1	STAT4	signal transducer and activator of transcription 4	184.141	15
rna12646	NM_001177908.1	SPATA7	spermatogenesis associated 7	173.546	7
rna15632	NM_001159312.1	SPAG6	sperm associated antigen 6	168.311	10
rna8578	XM_003126533.1	ACRBP	acrosin binding protein	161.378	5
rna19001	NM_001162888.1	PEBP4	phosphatidylethanolamine-binding protein 4	160.419	14
rna7658	XM_003125964.3	PKDREJ	polycystic kidney disease (polycystin) and REJ homolog (sperm receptor for egg jelly homolog, sea urchin)	135.156	5
rna3035	NM_001195775.1	LDHC	lactate dehydrogenase C	133.229	2
rna3716	XM_003123108.2	ACSBG2	acyl-CoA synthetase bubblegum family member 2	133.026	2
rna14554	NM_001195320.1	ACRV1	acrosomal vesicle protein 1	127.494	9
rna4192	XM_003480892.1	TRIM36	tripartite motif containing 36	126.904	2
rna6169	XM_003125339.2	NT5C1B	5'-nucleotidase, cytosolic IB	124.156	3
rna15214	NM_214106.1	ZPBP	zona pellucida binding protein	122.479	9
rna9583	NM_001190289.1	IRGC	immunity-related GTPase family, cinema	114.462	6
rna22213	NM_001243255.1	BPIFA3	BPI fold containing family A, member 3	106.993	17
rna21509	XM_003133911.3	HEATR7B2	HEAT repeat family member 7B2	105.193	16
rna22932	XM_003134795.1	DPY19L2	dpy-19-like 2 (C. elegans)	91.1253	18
rna12469	XM_001926455.2	C7H14orf50	uncharacterized protein C14orf50 homolog	86.7845	7
rna16384	NM_001033015.2	ACE	angiotensin I converting enzyme (peptidyl-dipeptidase A) 1	81.3797	12
rna23029	NM_001134968.1	PGAM2	phosphoglycerate mutase 2 (muscle)	78.8299	18
rna11742	XM_001926674.4	TCP11	t-complex 11 homolog (mouse)	76.98	7
rna19563	XM_001929586.3	TUBA3D	tubulin, alpha 3d	74.6273	14
rna12145	XM_001928547.2	TBC1D21	TBC1 domain family, member 21	74.0715	7
rna10820	XM_003127963.2	HOOK1	hook homolog 1 (Drosophila)	71.2968	6
rna6928	XM_001928979.2	ATP1A4	ATPase, Na+/K+ transporting, alpha 4 polypeptide	71.2073	4
rna474	NM_001243664.1	PPIL6	peptidylprolyl isomerase (cyclophilin)-like 6	71.0629	1
rna10476	XM_003356299.1	RNF19B	ring finger protein 19B	67.8981	6
rna1747	XM_003122048.1	LOC100516056	calcineurin subunit B type 2-like	67.8558	1
rna3849	XM_003123015.3	ATP8B3	ATPase, aminophospholipid transporter, class I, type 8B, member 3	67.1751	2
rna8924	NM_001206362.1	C22orf41	synaptonemal complex central element protein 3	66.6088	5
rna9765	XM_003481897.1	IL4I1	interleukin 4 induced 1	66.5589	6
rna13434	NM_001243207.1	CLGN	calmegin	63.0872	8
rna21910	NM_001097513.1	ADAM3A	ADAM metallopeptidase domain 3A (cyritestin 1)	60.8816	17
rna22832	NM_001044547.1	FSCN3	fascin homolog 3, actin-bundling protein, testicular (Strongylocentrotus purpuratus)	58.9585	18
rna3780	XM_003354003.2	DAPK3	death-associated protein kinase 3	56.993	2
rna8037	XM_003126205.3	LOC100521495	gametocyte-specific factor 1-like	56.6665	5
rna17116	XM_003131872.3	TEKT1	tektin 1	55.5593	12
rna20629	NM_213957.1	ADAM2	ADAM metallopeptidase domain 2	55.3222	15
rna9213	XM_003126923.1	TSNAXIP1	translin-associated factor X interacting protein 1	54.2946	6
rna20790	XM_003133447.3	GALNT3	UDP-N-acetyl-alpha-D-galactosamine:polypeptide N-acetylgalactosaminyltransferase 3 (GalNAc-T3)	54.2513	15
rna14442	XM_003129943.3	TRIM29	tripartite motif containing 29	53.6007	9
rna1645	XM_001925520.2	CA9	carbonic anhydrase IX	51.2805	1
rna21985	XM_003134252.1	ANKRD5	ankyrin repeat domain 5	50.3628	17
rna13132	NM_001177915.1	SPATA18	spermatogenesis associated 18	45.3927	8
rna18266	XM_003358673.2	LRRC34	leucine rich repeat containing 34	43.473	13
rna20195	XM_001927288.3	GSTO2	glutathione S-transferase omega 2	43.2871	14
rna15475	XM_003357711.2	KIF27	kinesin family member 27	40.9987	10
rna18960	XM_003132795.2	CDC42BPA	CDC42 binding protein kinase alpha (DMPK-like)	38.5567	14
rna420	NM_001243314.1	FHL5	four and a half LIM domains 5	37.8994	1
rna6821	NM_001097511.1	MAEL	maelstrom homolog (Drosophila)	36.1815	4
rna14043	NM_001195121.1	DNAJB13	DnaJ (Hsp40) homolog, subfamily B, member 13	35.6027	9
rna4169	XM_003123825.2	CAMK4	calcium/calmodulin-dependent protein kinase IV	35.4787	2
rna3217	XM_003123527.1	COMP	cartilage oligomeric matrix protein	35.4691	2
rna15516	NM_001113438.1	AQP7	aquaporin 7	35.2645	10
rna14737	XM_003130135.3	LRRD1	leucine-rich repeats and death domain containing 1	34.796	9
rna5775	NM_001243818.1	C3H2orf42	chromosome 2 open reading frame 42	34.7859	3
rna4484	NM_214025.2	PPP2R2B	protein phosphatase 2, regulatory subunit B, beta	34.7603	2
rna6379	XM_001927430.1	KHDRBS3	KH domain containing, RNA binding, signal transduction associated 3	34.7052	4
rna20437	XM_003359416.1	KIF5C	kinesin family member 5C	34.2293	15
rna21146	NM_001190220.1	C15H2orf62	chromosome 2 open reading frame 62	33.8696	15
rna22842	NM_214011.1	SPAM-1	sperm adhesion molecule 1	33.8028	18
rna9196	XM_003126942.1	LRRC36	leucine rich repeat containing 36	33.548	6
rna2618	XM_003353833.1	BEST1	bestrophin 1	32.4292	2
rna5002	NM_001166317.2	PHKG2	phosphorylase kinase, gamma 2 (testis)	31.0772	3
rna7245	NM_001194981.1	HORMAD1	HORMA domain containing 1	29.7936	4
rna10843	XM_003127974.1	HEATR8	HEAT repeat containing 8	28.6735	6
rna12745	XM_003482314.1	AK7	adenylate kinase 7	28.1312	7
rna15629	XM_003130774.1	ARMC3	armadillo repeat containing 3	25.265	10
rna7293	NM_001033011.1	FCGR1A	Fc fragment of IgG, high affinity Ia, receptor (CD64)	24.8215	4
rna23026	XM_003134859.3	MPP6	membrane protein, palmitoylated 6 (MAGUK p55 subfamily member 6)	24.5926	18
rna10720	XM_003127907.2	SSX2IP	synovial sarcoma, X breakpoint 2 interacting protein	24.393	6
rna17294	XM_003131992.1	WDR16	WD repeat domain 16	24.2839	12
rna17286	NM_001244077.1	CCDC42	coiled-coil domain containing 42	24.1981	12
rna2332	XM_003122426.3	MTL5	metallothionein-like 5, testis-specific (tesmin)	24.0143	2
rna7446	XM_001928544.2	DDX20	DEAD (Asp-Glu-Ala-Asp) box polypeptide 20	23.5548	4
rna22000	XM_001926246.3	SEL1L2	sel-1 suppressor of lin-12-like 2 (C. elegans)	23.3439	17
rna16533	XM_003131410.2	TTC25	tetratricopeptide repeat domain 25	21.9083	12
rna12866	XM_001928760.3	EFHC1	EF-hand domain (C-terminal) containing 1	21.8582	7
rna6793	XM_003125642.2	C4H1orf114	chromosome 1 open reading frame 114 ortholog	21.7525	4
rna7009	XM_001929519.2	LRRC71	leucine rich repeat containing 71	21.7374	4
rna15845	XM_001928250.1	CCNA1	cyclin A1	21.296	11
rna17038	XM_003131811.2	GEMIN4	gem (nuclear organelle) associated protein 4	21.1691	12
rna18093	XM_003358572.2	CEP70	centrosomal protein 70kDa	20.0366	13
rna1389	NM_213735.1	P14ARF	p14ARF protein	19.5659	1
rna14893	XM_003482689.1	CCDC146	coiled-coil domain containing 146	19.3746	9
rna20903	NM_001243464.1	PLEKHA3	pleckstrin homology domain containing, family A (phosphoinositide binding specific) member 3	19.2618	15
rna4378	NM_001177922.1	SPATA24	spermatogenesis associated 24	18.9293	2
rna5872	XM_003125129.2	CCDC104	coiled-coil domain containing 104	18.6212	3
rna7427	XM_001925111.2	PHTF1	putative homeodomain transcription factor 1	18.5132	4
rna6428	XM_003125501.3	ANXA13	annexin A13	18.4037	4
rna9226	NM_001001266.1	MT1A	metallothionein 1A	18.1341	6
rna22704	XM_003360111.1	MKRN1	makorin ring finger protein 1	17.7744	18
rna19273	XM_001927446.4	CCDC60	coiled-coil domain containing 60	17.5625	14
rna1107	XM_003121705.3	PIGN	phosphatidylinositol glycan anchor biosynthesis, class N	17.3331	1
rna16363	XM_003131281.1	TEX2	testis expressed 2	17.1326	12
rna3402	NM_001244430.1	DNAJB1	DnaJ (Hsp40) homolog, subfamily B, member 1	16.3959	2
rna6794	XM_003355067.1	BLZF1	basic leucine zipper nuclear factor 1	16.0554	4
rna23459	NM_001195364.1	PAGE2B	P antigen family, member 2B	15.8719	X
rna4096	NM_001177924.1	SPATA9	spermatogenesis associated 9	15.7005	2
rna14701	XM_003130454.1	YOD1	YOD1 OTU deubiquinating enzyme 1 homolog (S. cerevisiae)	15.5514	9
rna9376	NM_001128461.1	WDR62	WD repeat domain 62	15.4092	6
rna17412	XM_003132069.2	EFHB	EF-hand domain family, member B	15.2327	13
rna19796	NM_001025222.2	MYOZ1	myozenin 1	15.0034	14
rna18598	XM_003358814.2	SLC9A10	solute carrier family 9, subfamily C (Na+-transporting carboxylic acid decarboxylase), member 1	14.9656	13
rna10088	XM_003127525.3	ACOT7	acyl-CoA thioesterase 7	14.7853	6
rna4148	XM_003480883.1	SLCO6A1	solute carrier organic anion transporter family, member 6A1	14.4692	2
rna117	XM_001927265.4	AKAP12	A kinase (PRKA) anchor protein 12	14.3012	1
rna20831	XM_001928016.2	DCAF17	DDB1 and CUL4 associated factor 17	14.0582	15
rna7931	XM_003126138.2	BIN2	bridging integrator 2	14.0456	5
rna12048	XM_001924211.3	CCDC37	coiled-coil domain containing 37	13.9365	7
rna2108	XM_003353695.1	SETX	senataxin	13.9188	1
rna10509	NM_001243544.1	MTF1	metal-regulatory transcription factor 1	13.8955	6
rna652	XM_001927590.3	ST8SIA3	ST8 alpha-N-acetyl-neuraminide alpha-2,8-sialyltransferase 3	13.3198	1
rna19228	XM_003132873.2	WDR66	WD repeat domain 66	13.088	14
rna22782	XM_003134674.3	TSGA14	centrosomal protein 41kDa	13.0546	18
rna20801	XM_003133454.3	STK39	serine threonine kinase 39	12.7791	15
rna9727	XM_003127314.1	CCDC155	coiled-coil domain containing 155	12.6521	6
rna68	XM_001926970.3	RSPH3	radial spoke 3 homolog (Chlamydomonas)	12.5506	1
rna20320	XM_003359387.1	PAF1	Paf1, RNA polymerase II associated factor, homolog (S. cerevisiae)	12.5392	14
rna23322	XM_003360279.2	EFHC2	EF-hand domain (C-terminal) containing 2	12.1939	X
rna10332	NM_213739.1	PAQR7	progestin and adipoQ receptor family member VII	12.1376	6
rna12957	XM_003128852.1	PNAS-5	apoptosis-related protein	12.086	8
rna12014	XM_001929079.3	SH3GL3	SH3-domain GRB2-like 3	12.0107	7
rna16270	NM_001164514.1	SLC25A19	solute carrier family 25 (mitochondrial thiamine pyrophosphate carrier), member 19	11.8881	12
rna22399	XM_001928785.2	WFDC3	WAP four-disulfide core domain 3	11.8663	17
rna8262	XM_003126337.2	SLC16A7	solute carrier family 16, member 7 (monocarboxylic acid transporter 2)	11.7085	5
rna11688	XM_001924600.2	ZNF451	zinc finger protein 451	11.6338	7
rna17593	XM_001926820.2	LZTFL1	leucine zipper transcription factor-like 1	11.5607	13
rna15005	XM_003482713.1	VAMP4	vesicle-associated membrane protein 4	11.4408	9
rna35	XM_001927443.3	PDE10A	phosphodiesterase 10A	11.3139	1
rna11812	NM_001243295.1	NFYA	nuclear transcription factor Y, alpha	11.2509	7
rna19235	NM_001243709.1	MORN3	MORN repeat containing 3	11.2438	14
rna3976	NM_001097447.1	RAP80	retinoid x receptor interacting protein	11.2288	2
rna4717	XM_003124271.1	RADIL	Ras association and DIL domains	11.2138	3
rna3867	NM_214407.1	GPX4	glutathione peroxidase 4	11.1748	2
rna9129	XM_003481802.1	SNTB2	syntrophin, beta 2 (dystrophin-associated protein A1, 59kDa, basic component 2)	11.0787	6
rna20184	XM_001926877.2	NEURL	neuralized homolog (Drosophila)	10.9405	14
rna17705	XM_003358469.1	CAMKV	CaM kinase-like vesicle-associated	10.9316	13
rna6255	NM_001243681.1	RNASEH1	ribonuclease H1	10.8989	3
rna7719	NM_001243397.1	PPPDE2	desumoylating isopeptidase 1	10.834	5
rna11464	NM_001123166.1	PPP1R11	protein phosphatase 1, regulatory (inhibitor) subunit 11	10.6983	7
rna16877	XM_003358137.1	GGNBP2	gametogenetin binding protein 2	10.6281	12
rna4837	NM_214383.1	ZAN	zonadhesin	10.6266	3
rna1998	XM_003480608.1	SLC2A8	solute carrier family 2 (facilitated glucose transporter), member 8	10.6171	1
rna16391	XM_003131300.2	TLK2	tousled-like kinase 2	10.4515	12
rna20161	XM_003483549.1	GBF1	golgi brefeldin A resistant guanine nucleotide exchange factor 1	10.4038	14
rna9591	XM_003127213.3	ZNF226	zinc finger protein 226	10.393	6
rna22490	NM_001110430.1	CSTF1	cleavage stimulation factor, 3' pre-RNA, subunit 1, 50kDa	10.3908	17
rna15028	XM_003482719.1	ZBTB37	zinc finger and BTB domain containing 37	10.3341	9
rna15178	XM_003130413.1	NEK2	NIMA (never in mitosis gene a)-related kinase 2	10.1805	9
rna1165	XM_001924580.2	C1H15orf61	chromosome 15 open reading frame 61	10.1638	1
rna1995	XM_001924681.4	RALGPS1	Ral GEF with PH domain and SH3 binding motif 1	10.1314	1
rna8042	XM_001925310.4	NCKAP1L	NCK-associated protein 1-like	10.017	5
rna2117	XM_003353696.2	AK8	adenylate kinase 8	9.95389	1
rna1690	XM_001929006.1	EXOSC3	exosome component 3	9.91318	1
rna5286	NM_001243398.1	FLYWCH2	FLYWCH family member 2	9.89619	3
rna10052	NM_001204374.1	PRKCZ	protein kinase C, zeta	9.89054	6
rna7259	XM_001924906.4	PLEKHO1	pleckstrin homology domain containing, family O member 1	9.74741	4
rna19197	XM_001925507.4	SBNO1	strawberry notch homolog 1 (Drosophila)	9.71741	14
rna15784	XM_003130903.2	USP12	ubiquitin specific peptidase 12	9.58809	11
rna6548	XM_001925334.1	FBXO43	F-box protein 43	9.49762	4
rna395	NM_001195598.1	SRSF12	serine/arginine-rich splicing factor 12	9.46091	1
rna1638	XM_001927812.2	RUSC2	RUN and SH3 domain containing 2	9.3545	1
rna17802	NM_001044553.1	SELK	selenoprotein K	9.35224	13
rna1351	XM_003121857.2	SYT16	synaptotagmin XVI	9.3041	1
rna14078	NM_001160080.1	DGAT2	diacylglycerol O-acyltransferase 2	9.24002	9
rna18846	NM_001243522.1	PIGP	phosphatidylinositol glycan anchor biosynthesis, class P	9.22801	13
rna21300	XM_003133743.1	HEATR7B1	HEAT repeat containing 7B1	9.13954	15
rna5039	XM_003354561.1	ATXN2L	ataxin 2-like	9.09971	3
rna2529	NM_214144.1	PRDX5	peroxiredoxin 5	9.07565	2
rna5711	XM_003124992.1	WDR54	WD repeat domain 54	8.92514	3
rna6616	NM_001008688.1	CA3	carbonic anhydrase III, muscle specific	8.91467	4
rna13467	XM_003129200.3	PLK4	polo-like kinase 4	8.88922	8
rna12125	NM_001159614.1	CYP1A2	cytochrome P450, family 1, subfamily A, polypeptide 2	8.87199	7
rna15517	XM_003357726.2	NFX1	nuclear transcription factor, X-box binding 1	8.82958	10
rna11602	NM_001101826.1	DOM3Z	dom-3 homolog Z (C. elegans)	8.78887	7
rna13626	XM_003357071.2	RAP1GDS1	RAP1, GTP-GDP dissociation stimulator 1	8.75657	8
rna4247	XM_003123883.3	C3HC4	membrane-associated ring finger (C3HC4) 3, E3 ubiquitin protein ligase	8.69407	2
rna17872	XM_001924271.1	TMF1	TATA element modulatory factor 1	8.6642	13
rna13462	XM_003482441.1	SCLT1	sodium channel and clathrin linker 1	8.64755	8
rna11661	NM_001123085.1	BRD2	bromodomain containing 2	8.60985	7
rna16055	NM_001244301.1	IPO5	importin 5	8.56871	11
rna3857	XM_003353956.1	ARID3A	AT rich interactive domain 3A (BRIGHT-like)	8.56347	2
rna576	NM_001097484.1	COX7A2	COX7A2 protein	8.52316	1
rna21538	XM_003133932.2	PARP8	poly (ADP-ribose) polymerase family, member 8	8.49944	16
rna11076	NM_001243687.1	RIOK1	RIO kinase 1 (yeast)	8.49261	7
rna21580	XM_003133972.2	ANKRD55	ankyrin repeat domain 55	8.48035	16
rna11825	XM_003128390.3	USP49	ubiquitin specific peptidase 49	8.43642	7
rna2294	NM_001097428.1	IRF7	interferon regulatory factor 7	8.39257	2
rna17669	NM_214258.2	PRKAR2A	protein kinase, cAMP-dependent, regulatory, type II, alpha	8.30861	13
rna5587	XM_003354726.1	VWA3B	von Willebrand factor A domain containing 3B	8.29014	3
rna21337	XM_003133769.1	SCLY	selenocysteine lyase	8.22322	15
rna4796	XM_003124340.1	GPC2	glypican 2	8.10569	3
rna201	XM_003121183.3	AHI1	Abelson helper integration site 1	8.09947	1
rna11541	NM_001128478.1	GNL1	guanine nucleotide binding protein-like 1	8.06158	7
rna16342	NM_001243604.1	AMZ2	archaelysin family metallopeptidase 2	8.05856	12
rna13682	NM_001044534.1	CDS1	CDP-diacylglycerol synthase (phosphatidate cytidylyltransferase) 1	8.04724	8
rna799	XM_003480369.1	DTWD1	DTW domain containing 1	7.99319	1
rna4131	XM_003123796.2	ELL2	elongation factor, RNA polymerase II, 2	7.95768	2
rna20058	XM_001928033.2	CCNJ	cyclin J	7.9199	14
rna14850	NM_001137637.1	DBF4	DBF4 homolog (S. cerevisiae)	7.87152	9
rna21442	XM_003133859.3	CDH12	cadherin 12, type 2 (N-cadherin 2)	7.81829	16
rna3210	XM_003123545.3	SUGP2	SURP and G patch domain containing 2	7.79952	2
rna898	XM_003353383.2	TTBK2	tau tubulin kinase 2	7.78971	1
rna15071	XM_003357564.2	CEP350	centrosomal protein 350kDa	7.74376	9
rna21153	NM_214052.1	PLCD4	phospholipase C, delta 4	7.73954	15
rna22045	XM_003359913.1	PLK1S1	polo-like kinase 1 substrate 1	7.72921	17
rna297	XM_003121229.3	HSF2	heat shock transcription factor 2	7.72619	1
rna17672	XM_003132197.3	ARIH2	ariadne homolog 2 (Drosophila)	7.58105	13
rna12006	NM_001243619.1	C7H15orf26	uncharacterized protein C15orf26	7.56192	7
rna10166	XM_003481960.1	MIIP	migration and invasion inhibitory protein	7.52629	6
rna12751	XM_001925518.3	CCNK	cyclin K	7.52152	7
rna20191	XM_001929456.2	WDR96	WD repeat domain 96	7.5189	14
rna16525	NM_001199132.1	DHX58	DEXH (Asp-Glu-X-His) box polypeptide 58	7.47196	12
rna20743	XM_003133420.2	CCDC148	coiled-coil domain containing 148	7.42812	15
rna199	NM_001190176.1	FAM54A	family with sequence similarity 54, member A	7.37133	1
rna12129	XM_003128492.3	ARID3B	AT rich interactive domain 3B (BRIGHT-like)	7.369	7
rna14226	XM_003129800.3	CCDC82	coiled-coil domain containing 82	7.33439	9
rna2101	XM_003122249.1	POMT1	protein-O-mannosyltransferase 1	7.27603	1
rna21469	XM_003133880.1	DNAJC21	DnaJ (Hsp40) homolog, subfamily C, member 21	7.19409	16
rna10456	XM_003356284.1	BSDC1	BSD domain containing 1	7.18983	6
rna14615	XM_003130089.1	GLB1L2	galactosidase, beta 1-like 2	7.18756	9
rna1278	XM_003121795.1	DDHD1	DDHD domain containing 1	7.18148	1
rna1727	XM_001925941.3	TEX10	testis expressed 10	7.18147	1
rna2957	NM_001243711.1	ELF5	E74-like factor 5 (ets domain transcription factor)	7.17649	2
rna12063	XM_001925989.4	ABHD2	abhydrolase domain containing 2	7.1461	7
rna11925	XM_001928168.1	TDRD6	tudor domain containing 6	7.07619	7
rna9086	XM_003126891.3	HYDIN	HYDIN, axonemal central pair apparatus protein	7.03278	6
rna1850	XM_003480581.1	AKNA	AT-hook transcription factor	6.94772	1
rna12581	NM_001190199.1	ACYP1	acylphosphatase 1, erythrocyte (common) type	6.93474	7
rna10714	XM_003127904.3	CELF4	CUGBP, Elav-like family member 4	6.91686	6
rna10090	XM_003127530.1	ESPN	espin	6.85538	6
rna9675	NM_001144120.1	CYTH2	cytohesin 2	6.79556	6
rna544	XM_001926547.1	RWDD2A	RWD domain containing 2A	6.77341	1
rna1255	XM_003480472.1	ATL1	atlastin GTPase 1	6.71924	1
rna7853	XM_003481557.1	PRDM4	PR domain containing 4	6.71205	5
rna11704	XM_003128341.1	DAXX	death-domain associated protein	6.64207	7
rna5778	XM_003354782.2	MXD1	MAX dimerization protein 1	6.63682	3
rna6420	XM_001927531.4	RNF139	ring finger protein 139	6.60787	4
rna2049	XM_003353679.2	ZER1	zer-1 homolog (C. elegans)	6.57283	1
rna18031	XM_003132416.3	TXNRD3	thioredoxin reductase 3	6.56939	13
rna19647	NM_001185140.1	GNPAT	glyceronephosphate O-acyltransferase	6.55695	14
rna1377	XM_001926143.2	IFT74	intraflagellar transport 74 homolog (Chlamydomonas)	6.53818	1
rna7514	XM_001926649.4	WDR47	WD repeat domain 47	6.5344	4
rna9045	XM_003126858.1	ADAT1	adenosine deaminase, tRNA-specific 1	6.52751	6
rna14972	NM_001244309.1	EZH2	enhancer of zeste homolog 2 (Drosophila)	6.52067	9
rna6851	XM_001928643.3	UAP1	UDP-N-acteylglucosamine pyrophosphorylase 1	6.416	4
rna21705	XM_003134062.3	RANBP17	RAN binding protein 17	6.41073	16
rna8805	XM_003126693.2	UHRF1BP1L	UHRF1 binding protein 1-like	6.38168	5
rna18547	NM_001128443.1	GSK3B	glycogen synthase kinase 3 beta	6.37798	13
rna12102	XM_001929236.2	SNUPN	snurportin 1	6.35163	7
rna19651	NM_001243293.1	ARV1	ARV1 homolog (S. cerevisiae)	6.31471	14
rna15589	NM_001039747.1	SUV39H2	suppressor of variegation 3-9 homolog 2 (Drosophila)	6.3109	10
rna8695	XM_003355626.1	ARID2	AT rich interactive domain 2 (ARID, RFX-like)	6.29747	5
rna1192	XM_001928481.4	LRRC49	leucine rich repeat containing 49	6.28826	1
rna21173	XM_001928375.2	GLB1L	galactosidase, beta 1-like	6.28768	15
rna8273	XM_001926980.3	TMEM5	transmembrane protein 5	6.23656	5
rna15883	XM_001927680.3	INTS6	integrator complex subunit 6	6.20494	11
rna17550	XM_001926800.3	CCDC13	coiled-coil domain containing 13	6.20355	13
rna20700	XM_003133396.2	TNKS	tankyrase, TRF1-interacting ankyrin-related ADP-ribose polymerase	6.16882	15
rna22883	NM_001123200.1	TES	testis derived transcript (3 LIM domains)	6.16652	18
rna5923	NM_214419.1	EPCAM	epithelial cell adhesion molecule	6.12719	3
rna459	XM_003353276.2	SCML4	sex comb on midleg-like 4 (Drosophila)	6.12051	1
rna7371	NM_214380.1	HMGCS2	3-hydroxy-3-methylglutaryl-CoA synthase 2 (mitochondrial)	6.08815	4
rna38	NM_001044603.1	PARK2	parkinson protein 2, E3 ubiquitin protein ligase (parkin)	6.07871	1
rna9289	XM_003355839.2	CEP89	centrosomal protein 89kDa	6.04165	6
rna4316	XM_003123949.2	CAMLG	calcium modulating ligand	6.03906	2
rna3617	XM_003123169.1	ZNF653	zinc finger protein 653	6.01684	2
rna751	NM_001243301.1	CCPG1	cell cycle progression 1	6.00765	1
rna2500	XM_003122546.1	NAALADL1	N-acetylated alpha-linked acidic dipeptidase-like 1	6.00371	2
rna15439	XM_003482799.1	HABP4	hyaluronan binding protein 4	5.99595	10
rna13709	NM_001195367.1	RASGEF1B	RasGEF domain family, member 1B	5.99272	8
rna7451	NM_001243435.1	ADORA3	adenosine A3 receptor	5.95089	4
rna1984	NM_001244400.1	RABEPK	Rab9 effector protein with kelch motifs	5.92336	1
rna20791	XM_003133450.3	TTC21B	tetratricopeptide repeat domain 21B	5.86676	15
rna6250	XM_003131934.1	GPS2	G protein pathway suppressor 2	5.81448	3
rna21315	XM_001925725.2	HJURP	Holliday junction recognition protein	5.78486	15
rna17272	NM_001243369.1	RANGRF	RAN guanine nucleotide release factor	5.71712	12
rna442	NM_001195340.1	HACE1	HECT domain and ankyrin repeat containing E3 ubiquitin protein ligase 1	5.70404	1
rna8370	NM_001243932.1	ERGIC2	ERGIC and golgi 2	5.67716	5
rna10167	XM_003481961.1	MIIP	migration and invasion inhibitory protein	5.62465	6
rna14370	XM_003129880.1	SIDT2	SID1 transmembrane family, member 2	5.61283	9
rna12192	NM_001244159.1	BAZ1A	bromodomain adjacent to zinc finger domain, 1A	5.5843	7
rna6615	XM_001927805.1	CA2	carbonic anhydrase II	5.55803	4
rna18548	NM_001128443.1	GSK3B	glycogen synthase kinase 3 beta	5.55132	13
rna1642	XM_001928155.2	SIT1	signaling threshold regulating transmembrane adaptor 1	5.55097	1
rna15051	XM_003130333.3	RASAL2	RAS protein activator like 2	5.53877	9
rna5177	NM_214263.1	ABAT	4-aminobutyrate aminotransferase	5.52611	3
rna17663	XM_003132190.3	ATRIP	ATR interacting protein	5.52541	13
rna7717	NM_001190227.1	NHP2L1	NHP2 non-histone chromosome protein 2-like 1 (S. cerevisiae)	5.52419	5
rna12967	NM_001185049.1	CPEB2	cytoplasmic polyadenylation element binding protein 2	5.51572	8
rna2154	XM_003122282.2	CAMSAP1	calmodulin regulated spectrin-associated protein 1	5.48919	1
rna7635	NM_001168421.1	SH3GLB1	SH3-domain GRB2-like endophilin B1	5.48239	4
rna9476	XM_003481852.1	DYRK1B	dual-specificity tyrosine-(Y)-phosphorylation regulated kinase 1B	5.42617	6
rna630	NM_001190174.1	MRO	maestro	5.41445	1
rna16985	NM_001159311.1	SPAG5	sperm associated antigen 5	5.41031	12
rna15610	XM_003130751.3	APBB1IP	amyloid beta (A4) precursor protein-binding, family B, member 1 interacting protein	5.38439	10
rna20211	XM_003133181.3	MXI1	MAX interactor 1	5.37836	14
rna10897	XM_003127997.2	FAF1	Fas (TNFRSF6) associated factor 1	5.34986	6
rna19225	NM_001190216.1	DIABLO	diablo, IAP-binding mitochondrial protein	5.33242	14
rna3844	XM_003123001.3	CSNK1G2	casein kinase 1, gamma 2	5.32817	2
rna379	NM_001243508.1	C1H6orf162	uncharacterized protein C6orf162 ortholog	5.32536	1
rna19487	NM_001164021.1	SLC5A1	solute carrier family 5 (sodium/glucose cotransporter), member 1	5.30536	14
rna7215	XM_003125766.1	RFX5	regulatory factor X, 5 (influences HLA class II expression)	5.28146	4
rna22444	XM_003483981.1	ARFGEF2	ADP-ribosylation factor guanine nucleotide-exchange factor 2 (brefeldin A-inhibited)	5.27686	17
rna22955	NM_001199808.1	ADCYAP1R1	adenylate cyclase activating polypeptide 1 (pituitary) receptor type I	5.2744	18
rna21492	XM_003133893.1	NUP155	nucleoporin 155kDa	5.27146	16
rna19595	XM_001929644.2	C22orf25	Uncharacterized protein C22orf25	5.2533	14
rna20587	XM_003133332.2	CDKN2AIP	CDKN2A interacting protein	5.23276	15
rna11145	NM_001243675.1	TPMT	thiopurine S-methyltransferase	5.23073	7
rna19544	NM_001185133.1	UBE2L3	ubiquitin-conjugating enzyme E2L 3	5.22762	14
rna14025	NM_001243805.1	STARD10	StAR-related lipid transfer (START) domain containing 10	5.18936	9
rna10885	XM_003127978.3	NRD1	nardilysin (N-arginine dibasic convertase)	5.16243	6
rna4932	XM_003481010.1	TYW1	tRNA-yW synthesizing protein 1 homolog (S. cerevisiae)	5.15739	3
rna10945	XM_003128045.1	TOE1	target of EGR1, member 1 (nuclear)	5.14787	6
rna17344	XM_003132029.1	LOC100524763	centromere protein V-like	5.13893	12
rna20391	XM_001924663.4	PWWP2B	PWWP domain containing 2B	5.1341	14
rna889	XM_003353380.1	LCMT2	leucine carboxyl methyltransferase 2	5.12204	1
rna17059	NM_214250.1	PAFAH1B1	platelet-activating factor acetylhydrolase 1b, regulatory subunit 1 (45kDa)	5.11855	12
rna4200	NM_001167643.1	CDO1	cysteine dioxygenase, type I	5.11432	2
rna14183	XM_003129780.2	CCDC67	coiled-coil domain containing 67	5.09388	9
rna10802	XM_003127951.3	EFCAB7	EF-hand calcium binding domain 7	5.09284	6
rna824	NM_001244238.1	SQRDL	sulfide quinone reductase-like (yeast)	5.09189	1
rna16871	XM_003483052.1	USP32	ubiquitin specific peptidase 32	5.06743	12
rna5216	NM_001244412.1	HO2	heme oxygenase 2	5.05523	3
rna39	NM_001044603.1	PARK2	parkinson protein 2, E3 ubiquitin protein ligase (parkin)	5.04424	1
rna6541	XM_001927747.2	PABPC1	poly(A) binding protein, cytoplasmic 1	5.00248	4
rna129	XM_001928969.2	NUP43	nucleoporin 43kDa	4.99715	1
rna12441	NM_001243700.1	C7H15orf24	chromosome 15 open reading frame 24 ortholog	4.99435	7
rna2513	XM_003122553.3	EHD1	EH-domain containing 1	4.9866	2
rna12632	XM_003128679.3	CEP128	centrosomal protein 128kDa	4.98139	7
rna3454	XM_003123330.1	BEST2	bestrophin 2	4.98035	2
rna19476	XM_001927490.4	EIF4ENIF1	eukaryotic translation initiation factor 4E nuclear import factor 1	4.96845	14
rna13279	XM_003129076.2	RUFY3	RUN and FYVE domain containing 3	4.93893	8
rna14529	XM_003130020.1	TBRG1	transforming growth factor beta regulator 1	4.93442	9
rna8629	NM_001195337.1	FKBP4	FK506 binding protein 4, 59kDa	4.91522	5
rna18940	NM_001195329.1	CDK20	cyclin-dependent kinase 20	4.91113	14
rna1975	NM_001097499.1	NR6A1	nuclear receptor subfamily 6, group A, member 1	4.90099	1
rna19355	XM_003132931.2	ANKRD13A	ankyrin repeat domain 13A	4.86384	14
rna10075	XM_003127519.1	C6H1orf174	chromosome 1 open reading frame 174	4.82909	6
rna725	NM_001112684.1	AQP9	aquaporin 9	4.81958	1
rna6517	XM_003481366.1	SLC25A32	solute carrier family 25 (mitochondrial folate carrier) , member 32	4.77694	4
rna14735	NM_214432.1	CYP51	cytochrome P450, family 51, subfamily A, polypeptide 1	4.75561	9
rna4461	XM_003124007.1	RNF14	ring finger protein 14	4.74645	2
rna13696	XM_003129358.2	LIN54	lin-54 homolog (C. elegans)	4.74592	8
rna12690	XM_001926839.2	UBR7	ubiquitin protein ligase E3 component n-recognin 7 (putative)	4.7329	7
rna7397	NM_213795.1	CD58	CD58 molecule	4.72125	4
rna12272	XM_003482254.1	HOMEZ	homeobox and leucine zipper encoding	4.68532	7
rna16859	XM_003483047.1	MED13	mediator complex subunit 13	4.68051	12
rna3596	XM_003123208.3	CARM1	coactivator-associated arginine methyltransferase 1	4.68003	2
rna20227	NM_001195321.1	ACSL5	acyl-CoA synthetase long-chain family member 5	4.66093	14
rna712	NM_001114282.1	CCNB2	cyclin B2	4.64296	1
rna21410	XM_001927009.4	STAM2	signal transducing adaptor molecule (SH3 domain and ITAM motif) 2	4.59912	15
rna15341	NM_001244389.1	SCCPDH	saccharopine dehydrogenase (putative)	4.59212	10
rna19214	XM_003483417.1	RSRC2	arginine/serine-rich coiled-coil 2	4.58506	14
rna7415	NM_001244424.1	BCAS2	breast carcinoma amplified sequence 2	4.58336	4
rna2990	XM_003353921.2	DCDC5	doublecortin domain containing 5	4.55179	2
rna21405	NM_214094.2	OCA2	oculocutaneous albinism II	4.54014	15
rna20207	XM_001924738.2	ADD3	adducin 3 (gamma)	4.52754	14
rna11784	XM_001929598.4	PIM1	pim-1 oncogene	4.50615	7
rna15288	XM_003357628.1	DUSP10	dual specificity phosphatase 10	4.50335	10
rna6179	XM_003354916.2	RAD51AP2	RAD51 associated protein 2	4.49387	3
rna19415	XM_001928474.3	KREMEN1	kringle containing transmembrane protein 1	4.48791	14
rna8266	XM_003126341.3	USP15	ubiquitin specific peptidase 15	4.45534	5
rna11736	NM_001190203.1	SNRPC	small nuclear ribonucleoprotein polypeptide C	4.44431	7
rna17708	NM_001243701.1	MON1A	MON1 homolog A (yeast)	4.42894	13
rna18088	XM_003358571.2	ESYT3	extended synaptotagmin-like protein 3	4.42751	13
rna13617	NM_214185.1	MTTP	microsomal triglyceride transfer protein	4.42048	8
rna6689	XM_001926004.2	CSPP1	centrosome and spindle pole associated protein 1	4.38586	4
rna5178	NM_001135680.1	USP7	ubiquitin specific peptidase 7 (herpes virus-associated)	4.35799	3
rna18069	XM_001927762.4	MSL2	male-specific lethal 2 homolog (Drosophila)	4.33619	13
rna6389	NM_001168418.1	TG	thyroglobulin	4.32778	4
rna19627	XM_001925435.2	RBM34	RNA binding motif protein 34	4.32748	14
rna10437	XM_003356277.2	KPNA6	karyopherin alpha 6 (importin alpha 7)	4.32702	6
rna12640	NM_001243631.1	GALC	galactosylceramidase	4.32302	7
rna2220	XM_003122339.1	FBXW5	F-box and WD repeat domain containing 5	4.32197	1
rna15523	NM_001243898.1	SMU1	smu-1 suppressor of mec-8 and unc-52 homolog (C. elegans)	4.29399	10
rna17404	XM_003358323.2	PLCL2	phospholipase C-like 2	4.27966	13
rna7676	NM_001204383.1	ARHGAP8	Rho GTPase activating protein 8	4.27633	5
rna12493	NM_214437.1	NFS	NFS protein	4.27123	7
rna18888	XM_003132785.1	SLC37A1	solute carrier family 37 (glycerol-3-phosphate transporter), member 1	4.26865	13
rna20279	XM_001927541.1	PDZD8	PDZ domain containing 8	4.2669	14
rna12580	NM_001190198.1	ACYP1	acylphosphatase 1, erythrocyte (common) type	4.26518	7
rna90	NM_001128475.1	TFB1M	transcription factor B1, mitochondrial	4.26038	1
rna23338	XM_003360282.1	RP2	retinitis pigmentosa 2 (X-linked recessive)	4.24864	X
rna19626	XM_003359196.2	ARID4B	AT rich interactive domain 4B (RBP1-like)	4.20517	14
rna20980	XM_003133559.3	DNAH7	dynein, axonemal, heavy chain 7	4.20285	15
rna19375	XM_001929284.3	USP30	ubiquitin specific peptidase 30	4.18817	14
rna1478	NM_001243670.1	PSIP1	PC4 and SFRS1 interacting protein 1	4.18814	1
rna3286	NM_001243917.1	AP1M1	adaptor-related protein complex 1, mu 1 subunit	4.1834	2
rna5515	XM_003124853.3	GCC2	GRIP and coiled-coil domain containing 2	4.14259	3
rna6184	XM_003125362.3	NBAS	neuroblastoma amplified sequence	4.12969	3
rna9170	XM_003126952.3	CNOT1	CCR4-NOT transcription complex, subunit 1	4.12222	6
rna8719	XM_001926119.4	SENP1	SUMO1/sentrin specific peptidase 1	4.11526	5
rna17481	XM_003358368.2	VILL	villin-like	4.11432	13
rna1302	XM_003121823.2	C1H14orf101	chromosome 14 open reading frame 101 ortholog	4.11045	1
rna7692	XM_003481524.1	TTLL1	tubulin tyrosine ligase-like family, member 1	4.10645	5
rna7707	NM_214394.1	CYP2D25	vitamin D3 25-Hydroxylase	4.10548	5
rna9227	XM_003355808.1	MT-2B	metallothionein isoform	4.09625	6
rna15667	NM_001243935.1	CAMK1D	calcium/calmodulin-dependent protein kinase ID	4.09465	10
rna17044	NM_001190292.1	INPP5K	inositol polyphosphate-5-phosphatase K	4.08959	12
rna902	XM_003121572.2	LRRC57	leucine rich repeat containing 57	4.08878	1
rna16377	XM_003482964.1	LIMD2	LIM domain containing 2	4.08581	12
rna11554	NM_001123151.1	NRM	nurim (nuclear envelope membrane protein)	4.06335	7
rna12648	XM_001926546.2	ZC3H14	zinc finger CCCH-type containing 14	4.05863	7
rna22183	NM_214285.1	BCL2L1	BCL2-like 1	4.0495	17
rna16908	XM_003358153.1	NLE1	notchless homolog 1 (Drosophila)	4.02386	12
rna15585	NM_001243673.1	RPP38	ribonuclease P/MRP 38kDa subunit	4.02062	10
rna18980	XM_001927480.1	NUDT18	nudix (nucleoside diphosphate linked moiety X)-type motif 18	4.01232	14
rna23020	NM_001129970.1	CYCS	cytochrome c, somatic	4.01186	18
