# Supplementary material for: Identification of Putative Biomarkers for the Early Stage of Porcine Spermatogonial Stem Cells Using Next-Generation Sequencing
Source: PLoS One. 2016 Jan 22;11(1):e0147298. doi: 10.1371/journal.pone.0147298 (PMC4723225; doi:10.1371/journal.pone.0147298)
Supplement: S1 File — (ZIP) [file pone.0147298.s002.zip › pSSC down regulated gene(2015-09-07).xlsx]

## Sheet: Sheet1
Supplementary table 3. List of over expressed genes (from highest fold change) in 5-day old pTestis cells compared with pSSCs
temp_ID	transcript_ID	gene	description	5day testis/pSSC.fc	chromosome
rna20175	NM_214428.1	CYP17A1	cytochrome P450 17A1	1532.24	14
rna13940	NM_001144841.1	HBB	hemoglobin, beta	759.098	9
rna3250	NM_213970.1	INSL3	insulin-like 3 (Leydig cell)	695.437	2
rna779	NM_214430.1	CYP19A2	cytochrome P450 19A2	251.893	1
rna12267	NM_214019.1	DHRS4	dehydrogenase/reductase (SDR family) member 4	189.299	7
rna20654	NM_213755.2	STAR	steroidogenic acute regulatory protein	146.477	15
rna12495	NM_001243402.1	RDH12	retinol dehydrogenase 12 (all-trans/9-cis/11-cis)	143.016	7
rna9200	NM_213913.1	HSD11B2	hydroxysteroid (11-beta) dehydrogenase 2	118.696	6
rna8171	NM_001163997.1	MYL6	myosin, light chain 6, alkali, smooth muscle and non-muscle	80.4247	5
rna20177	XM_003359357.1	AS3MT	arsenic (+3 oxidation state) methyltransferase	79.0308	14
rna1070	NM_001001770.1	CYB5A	cytochrome b5 type A (microsomal)	77.6679	1
rna15415	NM_213912.3	TNNI1	troponin I type 1 (skeletal, slow)	70.9291	10
rna7040	XM_003481433.1	RHBG	Rh family, B glycoprotein	60.8015	4
rna5909	NM_214449.1	LHCGR	luteinizing hormone/choriogonadotropin receptor	57.9191	3
rna13446	NM_001195363.1	OSAP	ovary-specific acidic protein	50.9601	8
rna15700	NM_001123075.1	AKR1C4	aldo-keto reductase family 1, member C4 (chlordecone reductase; 3-alpha hydroxysteroid dehydrogenase, type I; dihydrodiol dehydrogenase 4)	46.5893	10
rna15708	NM_001038626.2	AKR1CL1	aldo-keto reductase family 1, member C-like 1	42.7372	10
rna2403	XM_003122495.2	CTSF	cathepsin F	42.6957	2
rna14623	NM_214064.1	FMO1	flavin containing monooxygenase 1	34.6962	9
rna16743	XM_003131573.3	ACSF2	acyl-CoA synthetase family member 2	32.6898	12
rna20777	XM_003133440.2	GRB14	growth factor receptor-bound protein 14	27.0703	15
rna21183	NM_214189.1	INHA	inhibin, alpha	24.9849	15
rna13664	NM_001097422.1	SPARCL1	SPARC-like 1 (hevin)	22.7414	8
rna11195	NM_001243656.1	HIST1H2BD	histone cluster 1, H2bd	21.7194	7
rna8226	NM_001243866.1	RDH16	retinol dehydrogenase 16 (all-trans)	17.3435	5
rna15444	XM_003130622.1	HSD17B3	hydroxysteroid (17-beta) dehydrogenase 3	17.1843	10
rna2967	NM_214170.1	CD59	CD59 molecule, complement regulatory protein	15.8251	2
rna11913	NM_001198923.1	CLIC5	chloride intracellular channel 5	14.9004	7
rna3638	NM_001038644.1	ANGPTL4	angiopoietin-like 4	14.747	2
rna11937	NM_214405.1	MUT	methylmalonyl CoA mutase	14.4592	7
rna15308	NM_001243588.1	FH	fumarate hydratase	14.2519	10
rna9706	XM_003127278.2	BCAT2	branched chain amino-acid transaminase 2, mitochondrial	12.2796	6
rna164	XM_001924474.2	AIG1	androgen-induced 1	12.1574	1
rna4213	NM_214306.1	HSD17B4	hydroxysteroid (17-beta) dehydrogenase 4	11.8118	2
rna15327	NM_214355.1	EPHX1	epoxide hydrolase 1, microsomal (xenobiotic)	11.2282	10
rna841	NM_001244162.1	SORD	sorbitol dehydrogenase	11.1925	1
rna19061	XM_003132819.3	SCARA5	scavenger receptor class A, member 5 (putative)	10.9954	14
rna19996	XM_001926022.2	PANK1	pantothenate kinase 1	9.78596	14
rna18659	XM_003483328.1	FILIP1L	filamin A interacting protein 1-like	9.56029	13
rna14639	XM_003357383.1	ETNK2	ethanolamine kinase 2	9.15935	9
rna1314	NM_001244542.1	C1H14orf37	uncharacterized protein C14orf37 homolog	9.02342	1
rna19759	NM_001190219.1	PCBD1	pterin-4 alpha-carbinolamine dehydratase/dimerization cofactor of hepatocyte nuclear factor 1 alpha	8.75463	14
rna7825	XM_001926303.2	TSTD1	thiosulfate sulfurtransferase (rhodanese)-like domain containing 1	8.67504	5
rna15484	NM_001005151.1	CCL21	chemokine (C-C motif) ligand 21	8.5877	10
rna20542	NM_001244565.1	CLN8	ceroid-lipofuscinosis, neuronal 8 (epilepsy, progressive with mental retardation)	8.57767	15
rna10571	NM_001112696.1	CIDEA	cell death-inducing DFFA-like effector a	8.5505	6
rna6554	XM_001928798.3	OSR2	odd-skipped related 2 (Drosophila)	8.4194	4
rna1208	XM_003353470.1	CTAGE5	CTAGE family, member 5	8.21959	1
rna6446	XM_001924280.2	SNTB1	syntrophin, beta 1 (dystrophin-associated protein A1, 59kDa, basic component 1)	8.18569	4
rna15993	XM_003131023.3	TBC1D4	TBC1 domain family, member 4	8.16643	11
rna18949	NM_001185129.1	GADD45G	growth arrest and DNA-damage-inducible, gamma	8.14421	14
rna5051	XM_003124523.1	SBK1	SH3-binding domain kinase 1	7.97141	3
rna10838	NM_001243354.1	DHCR24	24-dehydrocholesterol reductase	7.74814	6
rna2558	NM_001204770.1	MACROD1	MACRO domain containing 1	7.71769	2
rna2085	XM_003353686.1	ASS1	argininosuccinate synthase 1	7.71712	1
rna15524	NM_001244163.1	DNAJA1	DnaJ (Hsp40) homolog, subfamily A, member 1	7.56577	10
rna11666	NM_001130730.1	HSD17B8	hydroxysteroid (17-beta) dehydrogenase 8	7.43339	7
rna12555	XM_001929106.2	COQ6	coenzyme Q6 homolog, monooxygenase (S. cerevisiae)	7.4062	7
rna20291	NM_001244531.1	PRDX3	peroxiredoxin 3	7.36798	14
rna8448	NM_214116.1	MGP	matrix Gla protein	7.31488	5
rna9056	XM_003126864.2	LDHD	lactate dehydrogenase D	7.21598	6
rna13231	NM_001163801.1	IGFBP7	insulin-like growth factor binding protein 7	7.1269	8
rna9381	NM_214411.1	COX7A1	cytochrome c oxidase polypeptide VIIa-muscle/heart	6.89298	6
rna9433	NM_001044607.1	ECH1	enoyl CoA hydratase 1, peroxisomal	6.79224	6
rna14720	NM_001166489.1	STEAP4	STEAP family member 4	6.76216	9
rna6650	XM_001926603.3	CRISPLD1	cysteine-rich secretory protein LCCL domain containing 1	6.59161	4
rna11855	NM_001110428.1	CNPY3	canopy 3 homolog (zebrafish)	6.58436	7
rna6891	XM_001927748.3	NIT1	nitrilase 1	6.55264	4
rna18403	NM_001100195.1	EIF4A2	eukaryotic translation initiation factor 4A2	6.41619	13
rna19721	NM_001243555.1	HNRNPH3	heterogeneous nuclear ribonucleoprotein H3 (2H9)	6.37006	14
rna23215	NM_001244594.1	PHEX	phosphate regulating endopeptidase homolog, X-linked	6.33549	X
rna6742	XM_003125621.2	PENK	proenkephalin	6.32564	4
rna5638	XM_003481170.1	IMMT	inner membrane protein, mitochondrial	6.25845	3
rna16058	XM_003357881.2	STK24	serine/threonine kinase 24	6.12484	11
rna1820	NM_001197021.2	HSDL2	hydroxysteroid dehydrogenase like 2	6.08817	1
rna14774	NM_001159306.1	PDK4	pyruvate dehydrogenase kinase, isozyme 4	6.05924	9
rna23459	NM_001195364.1	PAGE2B	P antigen family, member 2B	5.89986	X
rna618	NM_001243029.1	LIPG	lipase, endothelial	5.8001	1
rna4188	XM_003123844.2	P311	P311 protein	5.76204	2
rna7105	NM_001168416.1	PMVK	phosphomevalonate kinase	5.75537	4
rna19333	NM_001190221.1	COX6A1	cytochrome c oxidase subunit VIa polypeptide 1	5.65194	14
rna21583	XM_003133973.2	MAP3K1	mitogen-activated protein kinase kinase kinase 1, E3 ubiquitin protein ligase	5.65084	16
rna22798	XM_003134679.2	AHCYL2	adenosylhomocysteinase-like 2	5.6419	18
rna22053	XM_003359917.2	CD93	CD93 molecule	5.62687	17
rna23616	XM_001926232.4	ZNF711	zinc finger protein 711	5.62516	X
rna21000	NM_214307.1	HSPE1	heat shock 10kDa protein 1 (chaperonin 10)	5.55329	15
rna2331	NM_001129805.1	CPT1A	carnitine palmitoyltransferase 1A (liver)	5.53014	2
rna13702	NM_001114278.1	SCD5	stearoyl-CoA desaturase 5	5.49358	8
rna1688	XM_001926014.2	FRMPD1	FERM and PDZ domain containing 1	5.46773	1
rna7726	XM_001929169.4	RANGAP1	Ran GTPase activating protein 1	5.43523	5
rna20346	NM_001243608.1	LHPP	phospholysine phosphohistidine inorganic pyrophosphate phosphatase	5.33165	14
rna7140	NM_001243322.1	INTS3	integrator complex subunit 3	5.31638	4
rna8860	NM_001243339.1	LUM	lumican	5.30764	5
rna17540	NM_214237.2	CCK	cholecystokinin	5.21552	13
rna7160	NM_001244361.1	PGLYRP3	peptidoglycan recognition protein 3	5.1431	4
rna22188	XM_003134384.3	TPX2	TPX2, microtubule-associated, homolog (Xenopus laevis)	5.13518	17
rna3996	NM_001098602.1	SFXN1	sideroflexin 1	5.13152	2
rna9667	XM_003127267.1	LIG1	ligase I, DNA, ATP-dependent	5.1208	6
rna13179	XM_003482392.1	FAM198B	family with sequence similarity 198, member B	5.08016	8
rna8318	XM_001926650.3	RAB3IP	RAB3A interacting protein (rabin3)	5.06929	5
rna16289	XM_003131225.1	FADS6	fatty acid desaturase domain family, member 6	4.91097	12
rna15144	XM_003130395.3	CENPF	centromere protein F, 350/400kDa (mitosin)	4.89331	9
rna240	XM_001925502.4	MED23	mediator complex subunit 23	4.88189	1
rna23056	NM_001244543.1	DDX56	DEAD (Asp-Glu-Ala-Asp) box helicase 56	4.87833	18
rna17477	XM_001925581.4	GOLGA4	golgin A4	4.82084	13
rna19510	XM_001929318.3	GGT5	gamma-glutamyltransferase 5	4.76471	14
rna9654	XM_003127264.2	KPTN	kaptin (actin binding protein)	4.75255	6
rna15653	XM_003130809.3	CUL2	cullin 2	4.73346	10
rna19100	NM_001190248.1	HPGD	hydroxyprostaglandin dehydrogenase 15-(NAD)	4.70236	14
rna3968	NM_001244104.1	MXD3	MAX dimerization protein 3	4.64617	2
rna19059	NM_001123156.2	PBK	PDZ binding kinase	4.64102	14
rna18650	NM_001244342.1	NIT2	nitrilase family, member 2	4.60518	13
rna2569	XM_003122602.3	RTN3	reticulon 3	4.59776	2
rna15066	XM_003357556.2	SOAT1	sterol O-acyltransferase 1	4.5965	9
rna13466	XM_003129199.2	MFSD8	major facilitator superfamily domain containing 8	4.58317	8
rna12944	XM_003128845.2	ACOX3	acyl-CoA oxidase 3, pristanoyl	4.5825	8
rna7437	XM_003481488.1	MOV10	Mov10, Moloney leukemia virus 10, homolog (mouse)	4.56206	4
rna20554	NM_001143701.1	AGPAT5	1-acylglycerol-3-phosphate O-acyltransferase 5 (lysophosphatidic acid acyltransferase, epsilon)	4.56204	15
rna18954	XM_001928792.3	AUH	AU RNA binding protein/enoyl-CoA hydratase	4.5422	14
rna11599	NM_214433.1	CYP21A2	cytochrome P450, family 21, subfamily A, polypepide 2	4.54096	7
rna11957	XM_001924813.3	MCM3	minichromosome maintenance complex component 3	4.52736	7
rna23545	NM_001037964.1	CITED1	Cbp/p300-interacting transactivator, with Glu/Asp-rich carboxy-terminal domain, 1	4.50531	X
rna12277	XM_003128532.1	EFS	embryonal Fyn-associated substrate	4.48383	7
rna16602	NM_214190.1	THRA	thyroid hormone receptor, alpha	4.43572	12
rna4034	XM_003123712.3	IQGAP2	IQ motif containing GTPase activating protein 2	4.38238	2
rna9470	XM_003481851.1	DLL3	delta-like 3 (Drosophila)	4.37385	6
rna17761	NM_213896.1	ACY1	aminoacylase 1	4.34884	13
rna20999	XM_001928599.4	HSPD1	heat shock 60kDa protein 1 (chaperonin)	4.31497	15
rna23346	XM_003484105.1	USP11	ubiquitin specific peptidase 11	4.31304	X
rna20358	NM_001244367.1	UROS	uroporphyrinogen III synthase	4.299	14
rna9165	NM_001244332.1	GINS3	GINS complex subunit 3 (Psf3 homolog)	4.25079	6
rna21091	XM_003483719.1	IDH1	isocitrate dehydrogenase 1 (NADP+), soluble	4.24405	15
rna19287	NM_001244497.1	FBXO21	F-box protein 21	4.23677	14
rna7623	XM_003125926.1	CCBL2	cysteine conjugate-beta lyase 2	4.23617	4
rna2768	XM_003122712.2	CTNND1	catenin (cadherin-associated protein), delta 1	4.20633	2
rna15174	XM_003130411.3	DTL	denticleless E3 ubiquitin protein ligase homolog (Drosophila)	4.16719	9
rna18029	XM_003483239.1	MCM7	minichromosome maintenance complex component 7	4.16423	13
rna11600	NM_001123089.1	C4	complement C4	4.14793	7
rna3818	XM_003353991.1	LMNB2	lamin B2	4.14294	2
rna18457	XM_001926063.4	APOD	apolipoprotein D	4.14175	13
rna10347	NM_001244112.1	HMGN2	high mobility group nucleosomal binding domain 2	4.13669	6
rna7546	NM_213891.1	VCAM1	vascular cell adhesion molecule 1	4.12096	4
rna11965	NM_001167781.1	IREB2	iron-responsive element binding protein 2	4.11112	7
rna15109	XM_003357575.2	SMG7	smg-7 homolog, nonsense mediated mRNA decay factor (C. elegans)	4.07848	9
rna4927	XM_003481007.1	AUTS2	autism susceptibility candidate 2	4.07623	3
rna16440	NM_001195339.1	FZD2	frizzled family receptor 2	4.07384	12
rna6115	NM_213962.1	HADHA	hydroxyacyl-CoA dehydrogenase/3-ketoacyl-CoA thiolase/enoyl-CoA hydratase (trifunctional protein), alpha subunit	4.01706	3
rna20036	XM_003359300.1	HELLS	helicase, lymphoid-specific	4.00701	14
rna8170	XM_001929198.3	MYL6B	myosin, light chain 6B, alkali, smooth muscle and non-muscle	4.00499	5
