# Supplementary material for: Identification of Putative Biomarkers for the Early Stage of Porcine Spermatogonial Stem Cells Using Next-Generation Sequencing
Source: PLoS One. 2016 Jan 22;11(1):e0147298. doi: 10.1371/journal.pone.0147298 (PMC4723225; doi:10.1371/journal.pone.0147298)
Supplement: S1 File — (ZIP) [file pone.0147298.s002.zip › pSSC up regulated gene(2015-09-07).xlsx]

## Sheet: Sheet1
Supplementary table 2. List of over expressed genes (from highest fold change) in pSSCs compared with 5-day old pTestis cells
temp_ID	transcript_ID	gene	description	5day testis/pSSC.fc	chromosome
rna22416	NM_001038004.1	MMP9	matrix metallopeptidase 9 (gelatinase B, 92kDa gelatinase, 92kDa type IV collagenase)	-202.514	17
rna19024	XM_003132811.1	ADAMDEC1	ADAM-like, decysin 1	-69.6363	14
rna13659	NM_214023.1	SPP1	secreted phosphoprotein 1	-62.8145	8
rna575	XM_001927036.4	COL12A1	collagen, type XII, alpha 1	-54.5523	1
rna19807	NM_213945.1	PLAU	plasminogen activator, urokinase	-46.6626	14
rna23036	NM_001005156.1	IGFBP3	insulin-like growth factor binding protein 3	-37.9016	18
rna3669	NM_001129972.1	CD209	CD209 molecule	-36.2085	2
rna14251	NM_001166229.1	MMP1	matrix metallopeptidase 1 (interstitial collagenase)	-30.143	9
rna5867	NM_001244261.1	EFEMP1	EGF containing fibulin-like extracellular matrix protein 1	-27.9845	3
rna978	NM_001244536.1	THBS1	thrombospondin 1	-23.4309	1
rna17690	NM_214201.1	GPX1	glutathione peroxidase 1	-21.8897	13
rna13493	XM_003129219.3	QRFPR	pyroglutamylated RFamide peptide receptor	-21.4555	8
rna3556	NM_001105288.1	COL5A3	collagen, type V, alpha 3	-16.7141	2
rna20213	XM_003359366.1	DUSP5	dual specificity phosphatase 5	-16.4373	14
rna4729	NM_001146300.1	FSCN1	fascin homolog 1, actin-bundling protein (Strongylocentrotus purpuratus)	-15.5415	3
rna15855	NM_001206347.1	POSTN	periostin, osteoblast specific factor	-15.2964	11
rna21319	NM_001244315.1	ARL4C	ADP-ribosylation factor-like 4C	-14.5709	15
rna1588	NM_001163998.1	ANXA1	annexin A1	-13.3571	1
rna13674	XM_003357094.2	PTPN13	protein tyrosine phosphatase, non-receptor type 13 (APO-1/CD95 (Fas)-associated phosphatase)	-13.0584	8
rna4401	NM_001097445.2	CD14	CD14 molecule	-12.1902	2
rna7689	NM_213753.1	TSPO	translocator protein (18kDa)	-12.13	5
rna1567	NM_001011504.1	KLF9	Kruppel-like factor 9	-11.6181	1
rna6016	XM_003354867.2	LTBP1	latent transforming growth factor beta binding protein 1	-11.4693	3
rna2301	NM_001174057.1	PHLDA2	pleckstrin homology-like domain, family A, member 2	-11.3049	2
rna7153	NM_001190208.1	S100A16	S100 calcium binding protein A16	-11.0025	4
rna18756	NM_214372.1	APP	amyloid beta (A4) precursor protein	-10.8857	13
rna944	NM_001244418.1	DLL4	delta-like 4 (Drosophila)	-10.8506	1
rna11055	NM_001243434.1	TUBB2B	tubulin, beta 2B class IIb	-10.8193	7
rna23020	NM_001129970.1	CYCS	cytochrome c, somatic	-10.6966	18
rna3236	NM_001131046.1	IFI30	interferon, gamma-inducible protein 30	-10.5274	2
rna17598	NM_001001621.1	CCR1	chemokine (C-C motif) receptor 1	-10.4027	13
rna18595	XM_003132680.1	CCDC80	coiled-coil domain containing 80	-10.1341	13
rna13297	NM_213867.1	IL8	interleukin 8	-10.0393	8
rna4247	XM_003123883.3	C3HC4	membrane-associated ring finger (C3HC4) 3, E3 ubiquitin protein ligase	-10.0092	2
rna6655	NM_001104956.1	LY96	lymphocyte antigen 96	-9.81333	4
rna12683	XM_001927082.4	LGMN	legumain	-9.66339	7
rna2963	XM_003122883.1	LMO2	LIM domain only 2 (rhombotin-like 1)	-9.56364	2
rna21137	NM_214099.1	IGFBP5	insulin-like growth factor binding protein 5	-9.33071	15
rna6607	XM_001925927.2	OSGIN2	oxidative stress induced growth inhibitor family member 2	-9.31152	4
rna6162	NM_001243190.1	SDC1	syndecan 1	-9.10653	3
rna15523	NM_001243898.1	SMU1	smu-1 suppressor of mec-8 and unc-52 homolog (C. elegans)	-8.60128	10
rna9671	NM_001244530.1	EMP3	epithelial membrane protein 3	-8.49989	6
rna19092	NM_001097458.1	CTSB	cathepsin B	-8.3664	14
rna20499	XM_001927273.2	CCDC93	coiled-coil domain containing 93	-8.27046	15
rna5593	XM_003124913.1	SEMA4C	sema domain, immunoglobulin domain (Ig), transmembrane domain (TM) and short cytoplasmic domain, (semaphorin) 4C	-8.11528	3
rna14769	NM_001123223.1	PON2	paraoxonase 2	-7.98185	9
rna701	NM_001005726.1	ANXA2	annexin A2	-7.89197	1
rna16920	NM_214214.1	CCL2	chemokine (C-C motif) ligand 2	-7.8045	12
rna20844	XM_001925637.4	ITGA6	integrin, alpha 6	-7.70547	15
rna3623	NM_214209.1	UF	acid phosphatase 5, tartrate resistant	-7.69413	2
rna12500	NM_001243061.1	ACTN1	actinin, alpha 1	-7.45426	7
rna22529	NM_001123104.1	CTSZ	cathepsin Z	-7.43075	17
rna19010	XM_003132810.1	LOC100517375	uncharacterized LOC100517375	-7.42787	14
rna9751	NM_001099939.1	ADM5	adrenomedullin 5	-7.42152	6
rna13289	XM_003129104.3	ADAMTS3	ADAM metallopeptidase with thrombospondin type 1 motif, 3	-6.96968	8
rna6429	NM_001044588.1	FBXO32	F-box protein 32	-6.96953	4
rna8577	XM_003126529.3	CHD4	chromodomain helicase DNA binding protein 4	-6.8927	5
rna17480	NM_001243589.1	PLCD1	phospholipase C, delta 1	-6.84734	13
rna21546	XM_003133940.1	MOCS2	molybdenum cofactor synthesis 2	-6.77305	16
rna8497	NM_213805.1	OLR1	oxidized low density lipoprotein (lectin-like) receptor 1	-6.76753	5
rna7058	NM_001077230.2	RIT1	Ras-like without CAAX 1	-6.72815	4
rna11773	XM_001929558.1	CDKN1A	cyclin-dependent kinase inhibitor 1A (p21, Cip1)	-6.57252	7
rna6844	NM_214356.1	RGS5	regulator of G-protein signaling 5	-6.51646	4
rna578	XM_001927545.3	CD109	CD109 molecule	-6.34459	1
rna20298	XM_001927456.4	INPP5F	inositol polyphosphate-5-phosphatase F	-6.30099	14
rna434	NM_001190160.1	CCNC	cyclin C	-6.28043	1
rna23762	NM_001038694.1	ACSL4	acyl-CoA synthetase long-chain family member 4	-6.15454	X
rna19544	NM_001185133.1	UBE2L3	ubiquitin-conjugating enzyme E2L 3	-6.12331	14
rna22642	XM_003134592.2	ZYX	zyxin	-6.115	18
rna5058	NM_214340.1	IL4R	interleukin 4 receptor	-6.10857	3
rna11595	NM_001113704.1	SLA-6	MHC class I antigen 6	-6.05198	7
rna6796	NM_001001542.1	ATP1B1	ATPase, Na+/K+ transporting, beta 1 polypeptide	-6.02278	4
rna23425	NM_001001860.1	MAGED1	melanoma antigen family D, 1	-5.98794	X
rna19325	NM_001044611.1	ALDH2	aldehyde dehydrogenase 2 family (mitochondrial)	-5.89506	14
rna19466	NM_001161648.1	SELM	selenoprotein M	-5.77811	14
rna18826	NM_001243913.1	RCAN1	regulator of calcineurin 1	-5.71279	13
rna16784	NM_001044595.1	MMD	monocyte to macrophage differentiation-associated	-5.69158	12
rna16362	NM_213907.1	PECAM1	platelet/endothelial cell adhesion molecule 1	-5.65421	12
rna511	XM_003121371.3	LAMA4	laminin, alpha 4	-5.64981	1
rna1349	NM_001123124.1	HIF1A	hypoxia inducible factor 1, alpha subunit (basic helix-loop-helix transcription factor)	-5.56803	1
rna11718	XM_003128345.2	ITPR3	inositol 1,4,5-trisphosphate receptor, type 3	-5.55534	7
rna210	NM_001244459.1	SGK1	serum/glucocorticoid regulated kinase 1	-5.5226	1
rna2328	XM_003122442.1	TPCN2	two pore segment channel 2	-5.48963	2
rna16960	NM_213932.1	LGALS9	lectin, galactoside-binding, soluble, 9	-5.47717	12
rna1860	NM_214230.1	TNC	tenascin C	-5.43464	1
rna9720	NM_001244131.1	FTL	ferritin, light polypeptide	-5.41919	6
rna23570	XM_001928719.2	ABCB7	ATP-binding cassette, sub-family B (MDR/TAP), member 7	-5.39687	X
rna2621	NM_001206434.1	FADS3	fatty acid desaturase 3	-5.37913	2
rna13145	XM_003128987.3	KDR	kinase insert domain receptor (a type III receptor tyrosine kinase)	-5.34994	8
rna22883	NM_001123200.1	TES	testis derived transcript (3 LIM domains)	-5.33057	18
rna11657	XM_003128329.3	TAP1	transporter 1, ATP-binding cassette, sub-family B (MDR/TAP)	-5.31355	7
rna5947	XM_003125183.3	LRPPRC	leucine-rich pentatricopeptide repeat containing	-5.2568	3
rna15715	NM_001134353.2	KLF6	Kruppel-like factor 6	-5.24718	10
rna7820	NM_001142830.1	C1QTNF6	C1q and tumor necrosis factor related protein 6	-5.22974	5
rna17859	XM_003132298.3	ADAMTS9	ADAM metallopeptidase with thrombospondin type 1 motif, 9	-5.19317	13
rna21792	XM_003359841.2	GRIA1	glutamate receptor, ionotropic, AMPA 1	-5.17791	16
rna14499	XM_003129995.1	VWA5A	von Willebrand factor A domain containing 5A	-5.16538	9
rna9227	XM_003355808.1	MT-2B	metallothionein isoform	-5.12635	6
rna16879	NM_001244532.1	DHRS11	dehydrogenase/reductase (SDR family) member 11	-5.12572	12
rna5778	XM_003354782.2	MXD1	MAX dimerization protein 1	-5.12156	3
rna12585	NM_001123113.1	FOS	FBJ murine osteosarcoma viral oncogene homolog	-5.12049	7
rna3093	XM_003122975.2	MICAL2	microtubule associated monoxygenase, calponin and LIM domain containing 2	-5.10851	2
rna1089	XM_003353447.1	SERPINB8	serpin peptidase inhibitor, clade B (ovalbumin), member 8	-5.1059	1
rna24048	NM_001244428.1	CLIC2	chloride intracellular channel 2	-5.08828	X
rna4461	XM_003124007.1	RNF14	ring finger protein 14	-5.07951	2
rna8396	XM_003355541.1	BHLHE41	basic helix-loop-helix family, member e41	-5.07197	5
rna291	XM_003480256.1	SMPDL3A	sphingomyelin phosphodiesterase, acid-like 3A	-5.04866	1
rna9226	NM_001001266.1	MT1A	metallothionein 1A	-5.02568	6
rna17942	XM_003483217.1	LOC100152641	interleukin-17 receptor C-like	-5.00614	13
rna19809	NM_001243516.1	AP3M1	adaptor-related protein complex 3, mu 1 subunit	-4.97694	14
rna10716	NM_001001769.1	PDZK1IP1	PDZK1 interacting protein 1	-4.94067	6
rna16395	NM_214002.1	ITGB3	integrin, beta 3 (platelet glycoprotein IIIa, antigen CD61)	-4.90329	12
rna19282	XM_001924427.2	VSIG10	V-set and immunoglobulin domain containing 10	-4.90032	14
rna3096	XM_003122976.2	GALNTL4	UDP-N-acetyl-alpha-D-galactosamine:polypeptide N-acetylgalactosaminyltransferase-like 4	-4.89577	2
rna20973	XM_003133553.3	MYO1B	myosin IB	-4.84024	15
rna7206	XM_001927870.3	TUFT1	tuftelin 1	-4.7969	4
rna8588	NM_213969.1	TNFRSF1A	tumor necrosis factor receptor superfamily, member 1A	-4.78815	5
rna4276	XM_003354272.1	P4HA2	prolyl 4-hydroxylase, alpha polypeptide II	-4.67804	2
rna19295	XM_001927997.2	TBX3	T-box 3	-4.65004	14
rna14319	XM_003357294.1	CRYAB	crystallin, alpha B	-4.64485	9
rna16010	NM_001038002.1	EDNRB	endothelin receptor type B	-4.63301	11
rna1800	NM_001204195.1	PALM2	paralemmin 2	-4.61663	1
rna4451	XM_003124035.1	PCDHGC3	protocadherin gamma subfamily C, 3	-4.58918	2
rna20967	XM_003133548.2	NAB1	NGFI-A binding protein 1 (EGR1 binding protein 1)	-4.57711	15
rna3415	NM_001243884.1	IL27RA	interleukin 27 receptor, alpha	-4.52373	2
rna21671	XM_003359811.2	TNPO1	transportin 1	-4.51975	16
rna1801	NM_001204181.1	AKAP2	A kinase (PRKA) anchor protein 2	-4.47472	1
rna11597	NM_001113703.1	SLA-8	MHC class I antigen 8	-4.4668	7
rna13303	NM_001001861.1	CXCL2	chemokine (C-X-C motif) ligand 2	-4.46658	8
rna8756	XM_001926587.3	ALDH1L2	aldehyde dehydrogenase 1 family, member L2	-4.44179	5
rna12163	XM_001929069.2	PKM2	pyruvate kinase, muscle	-4.42318	7
rna11648	XM_003128325.1	TAP2	transporter 2, ATP-binding cassette, sub-family B (MDR/TAP)	-4.41121	7
rna16918	NM_001164515.1	CCL8	chemokine (C-C motif) ligand 8	-4.40611	12
rna16478	XM_003358031.2	VAT1	vesicle amine transport protein 1 homolog (T. californica)	-4.40358	12
rna10332	NM_213739.1	PAQR7	progestin and adipoQ receptor family member VII	-4.37061	6
rna3962	NM_001168422.1	B4GALT7	xylosylprotein beta 1,4-galactosyltransferase, polypeptide 7	-4.36764	2
rna21326	XM_003133759.1	CXCR7	chemokine (C-X-C motif) receptor 7	-4.36016	15
rna20462	NM_001244561.1	HNMT	histamine N-methyltransferase	-4.357	15
rna16538	NM_214323.1	JUP	junction plakoglobin	-4.34976	12
rna12034	XM_003482225.1	IQGAP1	IQ motif containing GTPase activating protein 1	-4.34191	7
rna14812	XM_003130186.3	BZW2	basic leucine zipper and W2 domains 2	-4.34172	9
rna15718	XM_003130843.2	PFKP	phosphofructokinase, platelet	-4.33945	10
rna15005	XM_003482713.1	VAMP4	vesicle-associated membrane protein 4	-4.33624	9
rna20741	XM_001927798.4	ACVR1	activin A receptor, type I	-4.33269	15
rna10888	XM_003482084.1	OSBPL9	oxysterol binding protein-like 9	-4.31715	6
rna23403	NM_001244435.1	PLP2	proteolipid protein 2 (colonic epithelium-enriched)	-4.30916	X
rna4164	XM_003123823.3	MAN2A1	mannosidase, alpha, class 2A, member 1	-4.30432	2
rna17802	NM_001044553.1	SELK	selenoprotein K	-4.29588	13
rna11982	NM_213929.2	CTSH	cathepsin H	-4.29171	7
rna4763	NM_001134356.1	ARPC1B	actin related protein 2/3 complex, subunit 1B, 41kDa	-4.24451	3
rna21127	XM_003133641.1	FN1	fibronectin 1	-4.23916	15
rna19018	XM_003483389.1	ENTPD4	ectonucleoside triphosphate diphosphohydrolase 4	-4.23309	14
rna7070	XM_003355134.1	RUSC1	RUN and SH3 domain containing 1	-4.19575	4
rna15933	XM_001927425.2	NUFIP1	nuclear fragile X mental retardation protein interacting protein 1	-4.18726	11
rna10671	XM_003356392.1	DSG2	desmoglein 2	-4.18567	6
rna313	XM_003121241.2	GOPC	golgi-associated PDZ and coiled-coil motif containing	-4.18234	1
rna7808	NM_001001867.1	LGALS1	lectin, galactoside-binding, soluble, 1	-4.17062	5
rna23374	NM_001243419.1	RBM3	RNA binding motif (RNP1, RRM) protein 3	-4.1347	X
rna7188	NM_001004045.1	S100A11	S100 calcium binding protein A11	-4.11836	4
rna7223	NM_001244451.1	PIP5K1A	phosphatidylinositol-4-phosphate 5-kinase, type I, alpha	-4.10495	4
rna17786	NM_001206349.1	ITIH3	inter-alpha-trypsin inhibitor heavy chain 3	-4.08183	13
rna7910	XM_003481577.1	FMNL3	formin-like 3	-4.07734	5
rna22532	NM_001113697.1	SLMO2	slowmo homolog 2 (Drosophila)	-4.07085	17
rna20700	XM_003133396.2	TNKS	tankyrase, TRF1-interacting ankyrin-related ADP-ribose polymerase	-4.06658	15
rna18547	NM_001128443.1	GSK3B	glycogen synthase kinase 3 beta	-4.02105	13
rna15001	NM_001001540.1	CHI3L1	chitinase 3-like 1 (cartilage glycoprotein-39)	-4.00916	9
rna19764	NM_001198919.1	PSAP	prosaposin	-4.00274	14
